# Supplementary material for: Human neutrophil IL1β directs intestinal epithelial cell extrusion during Salmonella infection
Source: PLoS Pathog. 2022 Oct 3;18(10):e1010855. doi: 10.1371/journal.ppat.1010855 (PMC9578578; doi:10.1371/journal.ppat.1010855)
Supplement: S1 Table — Significant genes with log2(fold change) and adjusted p-value relative to PBS-injected HIOs. (XLSX) [file ppat.1010855.s001.xlsx]

## Sheet: Sheet1
symbol	PBS_PMN-HIO_log2FoldChange	STM_HIO_log2FoldChange	STM_PMN-HIO_log2FoldChange	PBS_PMN-HIO_padj	STM_HIO_padj	STM_PMN-HIO_padj
SOD2	0.702809	2.33189	3.4695	0.00492926	1.80102e-42	1.92882e-96
IL1B	3.18669	1.68078	6.12228	3.81378e-16	0.000380209	2.09479e-70
CXCL1	1.43674	2.90605	5.0518	0.000163789	2.18816e-22	1.65662e-69
CCL2	3.31892	1.60539	5.31824	6.0347e-21	4.15023e-05	9.2461e-59
IL8	2.26784	2.18533	5.84955	1.74544e-07	8.04003e-08	1.17759e-58
NFKBIA	0.764508	1.27336	2.68606	0.00105055	1.73718e-12	1.3376e-58
CEBPD	1.07863	2.12113	3.39857	0.000319589	5.14225e-20	3.90762e-53
IKBKE	0.231813	1.59148	2.08665	0.936857	1.07188e-27	2.25188e-49
NAMPTL	0.798158	1.95796	3.2713	0.052785	1.13711e-16	8.86629e-49
NCOA7	0.354543	1.09137	2.17642	0.605302	2.79749e-11	3.02653e-48
NFKB1	0.512061	0.422205	1.83506	0.00913318	0.00956906	3.30367e-48
NSDHL	0.0714227	1.18793	1.11885	0.998082	8.9392e-53	3.30367e-48
CXCL2	1.38251	3.50558	5.36071	0.0478806	2.5223e-18	1.83011e-44
CXCL5	-0.218983	4.82309	5.04081	0.998082	4.07611e-38	2.4275e-42
G0S2	1.24447	0.808342	4.1967	0.0189412	0.0812247	6.72483e-42
MVD	0.0146197	1.24891	1.26237	0.998082	2.26532e-38	2.86819e-40
CXCL10	4.47897	2.95725	8.02441	7.88882e-11	3.88217e-05	4.51519e-40
ZC3H12A	0.283703	1.84033	2.65233	0.965561	2.06686e-18	1.28548e-39
LCN2	0.146658	5.72403	5.90071	0.998082	2.37563e-36	3.09175e-39
SLC2A6	0.325831	1.85978	2.66688	0.958055	3.32697e-17	6.90813e-39
LYN	0.303635	1.62636	1.92717	0.779824	2.01604e-25	4.7932e-37
NAMPT	0.612591	1.85114	3.26995	0.575968	3.07069e-11	2.02548e-36
NFKB2	0.769819	1.0457	2.32591	0.00551831	6.84134e-07	5.83937e-36
IER3	0.698472	0.915143	2.34003	0.0252452	3.3605e-05	1.57255e-35
DEFB4A	-0.264121	6.85077	7.00895	0.998082	2.27165e-33	1.61478e-35
CYP51A1	0.0937742	1.19679	1.1434	0.998082	2.79659e-37	1.214e-34
CX3CL1	0.630303	2.16514	2.79208	0.397926	1.48166e-19	2.96079e-34
HMGCS1	0.147453	1.59312	1.63258	0.998082	9.80656e-32	9.17799e-34
TNFAIP2	0.556617	1.70138	2.96828	0.617278	2.04126e-10	4.86686e-33
PTX3	1.93798	0.09287	3.50152	1.51737e-08	0.876149	5.13008e-33
IL1RN	2.67934	-0.463096	5.85084	3.27219e-05	0.686982	3.38972e-32
ICAM1	2.54295	2.50958	4.73046	6.70206e-08	1.23917e-08	3.76218e-32
IDI1	0.138882	1.2582	1.22376	0.971808	4.10889e-33	7.35898e-32
FDFT1	0.162105	1.36216	1.3391	0.954787	2.13486e-32	8.2779e-32
AQP9	3.39619	-0.0148434	4.39263	5.71514e-17	0.988238	1.07522e-31
MSMO1	0.121469	1.34893	1.33622	0.998082	9.32442e-32	1.12191e-31
PTAFR	1.17501	1.74498	2.69417	0.000136366	3.2221e-12	1.19252e-31
LIPG	0.112882	2.12496	2.35176	0.998082	5.92245e-25	2.2082e-31
PIGR	0.446845	3.71365	3.42485	0.975442	9.12006e-36	6.19424e-31
LTB	0.807463	3.29381	3.60722	0.599543	1.27168e-24	9.35268e-31
TNFAIP6	1.63781	0.13498	3.49738	3.27219e-05	0.836364	1.36651e-30
PI3	3.03769	2.90197	5.01967	3.56172e-09	2.74871e-09	2.25897e-30
CHI3L1	2.68859	1.82408	5.64427	4.8049e-05	0.0087178	4.26869e-30
INSIG1	0.27906	1.56947	1.5529	0.729259	6.68704e-30	8.27549e-30
IRAK2	0.538798	1.31273	2.67104	0.680462	2.70149e-06	8.27549e-30
CXCL3	0.0782857	3.42046	4.36288	0.998082	1.373e-17	1.67773e-29
KLHL5	0.231045	0.840472	1.28055	0.74041	6.76292e-12	2.22695e-29
ARRDC3	0.358749	1.32241	2.30781	0.864736	4.04539e-09	3.88514e-29
ACLY	0.0529926	0.753249	0.762066	0.998082	9.70766e-28	4.7134e-29
CCDC71L	0.519991	0.0651069	1.73083	0.0989803	0.836932	4.82211e-29
CXCL6	1.34719	4.43182	5.13102	0.264288	5.83874e-20	1.63563e-27
KLF9	0.377538	0.608809	2.22526	0.876523	0.0338697	1.8727e-27
SQLE	0.0556986	1.15281	1.10895	0.998082	5.3025e-29	2.46731e-27
SOCS3	0.723262	1.505	2.61758	0.213034	1.73822e-08	4.8373e-27
IL1R1	0.387092	0.549669	1.99138	0.708816	0.0231077	2.11071e-26
HIF1A	0.040004	0.424859	1.08314	0.998082	0.000598006	6.80953e-26
IL6	4.1472	2.01754	9.22991	0.000663369	0.144375	1.16103e-25
PTGS2	0.6927	0.670079	4.04483	0.848295	0.245458	3.67345e-25
MAP3K8	0.503295	1.19189	1.83523	0.294382	8.04987e-10	4.34055e-25
C1S	0.253093	0.415091	1.32594	0.762894	0.0117983	1.2938e-24
CA8	0.325024	2.71752	3.11714	0.998082	1.00186e-17	4.42538e-24
TNIP1	0.193633	0.837516	1.50677	0.975442	4.13538e-07	4.58944e-24
VCAM1	3.17099	0.937638	4.03257	3.1681e-13	0.0841535	6.00894e-24
ACAT2	0.235794	1.09551	1.19075	0.74041	1.30385e-19	7.00155e-24
CCL20	0.127429	3.49038	4.40109	0.998082	1.82365e-14	7.64431e-24
POU2F2	0.934243	2.1586	3.3692	0.393214	7.15372e-09	1.04718e-23
TNFAIP3	1.07884	1.47162	3.47221	0.145451	0.000401176	2.23557e-23
TNFSF18	1.57503	0.381401	3.11061	0.000129944	0.473985	5.66278e-23
OSMR	0.252366	1.15608	1.87249	0.97341	3.77676e-08	1.85089e-22
C8orf4	0.832675	0.527167	2.9515	0.318729	0.244331	4.59206e-22
BCL2A1	3.46096	0.602263	5.05779	2.41258e-08	0.58824	7.88013e-22
PCSK9	0.106631	1.18525	1.11477	0.998082	9.59741e-24	1.90208e-21
EHF	-0.150714	1.43969	1.56233	0.998082	2.65677e-17	5.47401e-21
MUM1	-0.12543	-0.695731	-0.96368	0.981472	1.64471e-10	5.47401e-21
LRG1	0.0386318	1.78176	2.1137	0.998082	2.39385e-14	5.54568e-21
STAT3	0.0712841	0.442815	0.945098	0.998082	0.000183838	9.21493e-21
NINJ1	0.336876	0.234128	1.07955	0.258965	0.171359	1.73666e-20
BIRC3	0.0542865	2.72453	3.42598	0.998082	2.15965e-12	2.00491e-20
IRAK3	0.606977	1.39399	2.78384	0.760445	0.000106484	3.0421e-20
PLEK	2.88035	0.850965	4.5297	1.6691e-06	0.338789	4.28485e-20
SGK1	0.454174	1.33271	2.06169	0.734174	6.11976e-08	4.91127e-20
OLR1	1.22502	0.86137	3.77892	0.232726	0.165626	5.94112e-20
CYB5B	0.109377	0.692626	0.712019	0.955816	3.45807e-18	6.59435e-20
FAIM3	0.298995	2.71858	2.93001	0.998082	1.88971e-16	6.8562e-20
ACSL4	0.0251786	1.33248	1.61748	0.998082	8.98585e-13	1.31503e-19
PDE4B	1.30944	0.230983	3.02565	0.0133089	0.717544	1.31887e-19
TAP1	0.454839	0.627556	1.16288	0.056146	4.36736e-05	2.90024e-19
TLR2	0.80258	1.51945	2.30655	0.192482	1.42066e-07	3.12445e-19
DNAH5	0.203357	2.20232	2.58925	0.998082	3.51371e-13	3.82088e-19
SDC4	0.157215	0.997206	1.55461	0.998082	1.4312e-07	3.82088e-19
DHCR24	-0.00717187	0.950251	0.866922	0.998082	4.16381e-22	8.23639e-19
GOLPH3	0.11207	0.615898	0.849401	0.993504	2.32774e-09	9.64828e-19
PTPN1	0.0438179	0.257816	0.737543	0.998082	0.0164284	1.08249e-18
DCX	-0.263787	-1.11135	-2.40933	0.998082	0.000357502	1.13744e-18
DRAM1	0.358563	0.492708	1.43521	0.624836	0.0179935	1.37421e-18
C3	0.234371	1.71833	2.00168	0.998082	3.51371e-13	1.3766e-18
LCP1	1.21026	1.47504	2.41806	0.00135683	1.77638e-06	1.89856e-18
CDC42EP2	0.0624341	0.465606	0.951422	0.998082	0.000336485	2.35878e-18
THBS1	0.763645	0.390542	2.68663	0.439764	0.411551	2.70859e-18
CD44	0.0916678	0.977617	1.60659	0.998082	1.91989e-06	3.19701e-18
NKX3-1	1.16886	0.49817	3.34729	0.232726	0.468034	4.77907e-18
EFHD2	0.266525	0.88224	1.03722	0.617421	2.15462e-12	5.14704e-18
TMEM35	-0.321092	-1.01835	-2.27208	0.942907	0.000220146	1.01715e-17
MAFF	0.320157	0.793872	1.61774	0.887306	0.000413125	1.01715e-17
STC1	0.435465	0.544535	2.54107	0.940758	0.206168	1.20631e-17
NFKBIZ	0.0524935	0.775918	1.69077	0.998082	0.000987758	1.47366e-17
SAT1	0.248275	1.72106	2.08245	0.998082	2.12003e-11	2.33164e-17
TNFRSF10D	0.202433	0.334152	0.765371	0.612895	0.0024595	3.68953e-17
ZC3H12C	0.115708	0.948282	1.13495	0.998082	4.74177e-11	3.72515e-17
IFITM2	0.341806	0.482064	0.86393	0.07212	4.5216e-05	3.81659e-17
BCL3	0.322608	0.589011	1.73193	0.916616	0.0248616	3.81659e-17
ITGA1	0.397837	0.609939	1.47745	0.599543	0.00448023	4.23072e-17
PPP4R2	-0.0316681	0.641672	0.895292	0.998082	2.34728e-08	4.45808e-17
IL6ST	0.183478	0.745354	1.3647	0.993504	5.89794e-05	4.68511e-17
YWHAG	0.0908373	0.247093	0.377689	0.724022	7.91911e-07	6.38465e-17
CD69	1.86908	1.43368	4.87846	0.105883	0.0681732	1.07068e-16
ZMYM3	-0.0905878	-0.499787	-0.822568	0.998082	6.16882e-06	1.27774e-16
CSF3	3.07732	5.80541	9.76029	0.617734	2.81305e-05	1.75785e-16
LONRF1	0.312231	0.63095	0.880302	0.232726	7.59071e-08	2.23799e-16
HDGF	0.0524876	0.34866	0.5745	0.998082	8.88904e-06	2.31658e-16
SLC6A14	-0.0694287	2.95279	3.62648	0.998082	2.17755e-10	2.37605e-16
PMAIP1	0.623617	0.819772	2.18878	0.577172	0.0155103	2.90626e-16
ERRFI1	0.291411	0.748979	1.33396	0.833111	5.64786e-05	3.32958e-16
SGPP2	-0.00275791	1.50666	1.98241	0.998721	9.22141e-09	6.31191e-16
FAM171A2	-0.274313	-0.733444	-1.3903	0.87325	0.000136118	8.83682e-16
PIK3AP1	0.380917	1.20076	1.73614	0.846123	4.04657e-07	1.28387e-15
PIM2	0.317521	0.771236	1.74293	0.945831	0.00402562	1.38881e-15
TIFA	0.912949	0.540888	1.39005	2.68555e-05	0.0157604	1.47818e-15
TMEM158	1.10695	0.382991	2.35176	0.0245975	0.449006	2.47832e-15
PLAU	1.18381	0.746882	2.44138	0.0117157	0.0691776	2.77771e-15
EBI3	0.181348	1.85166	2.31199	0.998082	4.13834e-09	2.85762e-15
CDV3	0.138126	0.278852	0.385603	0.248184	1.73829e-07	2.96727e-15
GABARAPL1	0.328186	0.380243	1.37434	0.779065	0.107452	2.99599e-15
GJA1	0.30401	0.532716	1.08539	0.608433	0.00104892	3.58733e-15
VNN3	0.967732	2.0511	3.18594	0.60538	9.65988e-06	4.18326e-15
AGFG1	-0.0582079	0.519086	0.661629	0.998082	8.51918e-09	4.4577e-15
LSS	-0.102821	0.827852	0.787123	0.998082	4.03288e-16	4.47705e-15
HILPDA	0.128273	1.47229	2.26516	0.998082	4.16541e-06	4.79229e-15
SPTSSA	0.138359	0.590151	0.740958	0.940758	6.49282e-09	5.66639e-15
PPARGC1B	-0.239016	1.24791	1.25876	0.951122	6.12916e-14	6.64127e-15
IFITM1	0.302309	0.704263	1.09331	0.632221	7.14677e-06	7.0181e-15
AKAP2	0.427564	-0.00240062	1.81056	0.797616	0.99694	7.0181e-15
SAMSN1	3.04507	-2.28122	4.98589	0.000439789	0.202604	7.10452e-15
ACSL3	-0.0117376	0.582638	0.910872	0.998082	7.91968e-06	7.31217e-15
ASS1	0.502879	1.61449	1.72811	0.612895	2.80154e-12	8.3119e-15
ETV6	0.109654	0.398638	0.841366	0.998082	0.00263993	1.39733e-14
TIA1	-0.106172	-0.620339	-0.732124	0.993504	5.83035e-10	1.44253e-14
LITAF	0.431071	0.443328	1.40926	0.528335	0.0654928	1.61518e-14
ETF1	0.0976466	0.471412	0.735625	0.998082	1.2487e-05	2.34443e-14
HIVEP2	0.430601	0.58239	1.31567	0.433763	0.00579076	2.39591e-14
B4GALT1	0.0890936	0.526834	0.791125	0.998082	4.4484e-06	2.51516e-14
IL4R	0.0805907	0.921681	1.29979	0.998082	8.11348e-07	2.91614e-14
GNA15	0.88766	2.75041	3.32248	0.742189	3.56686e-09	2.99512e-14
FLNC	-0.287498	-0.895345	-1.49213	0.940758	5.55798e-05	4.47667e-14
CSF2RB	2.99296	0.0779436	3.5893	3.94064e-08	0.948754	5.05257e-14
C1R	0.486553	0.671851	1.29089	0.233954	0.000908653	6.13284e-14
FAM160A1	-0.104135	1.67013	1.90918	0.998082	5.65768e-10	6.59329e-14
BIVM	-0.306648	-0.557528	-0.914791	0.367968	5.41205e-05	7.12795e-14
UGCG	0.448773	0.344211	1.15296	0.199501	0.0945066	7.21937e-14
SH2B3	0.39085	0.682655	1.17983	0.463344	0.000219734	8.17035e-14
GPR84	4.29045	-1.57953	6.34707	6.95354e-05	0.463464	8.52655e-14
RAC2	0.420028	0.792841	1.27908	0.490461	5.9583e-05	8.83956e-14
SULT1C4	0.416506	0.151015	1.30173	0.54802	0.628231	1.00516e-13
PTP4A2	0.144895	0.564902	0.816523	0.966163	3.04751e-06	1.24012e-13
PIM3	0.272453	0.623254	1.2003	0.874688	0.00116229	1.35863e-13
PRICKLE1	-0.0853853	-0.317329	-1.18756	0.998082	0.134616	1.5162e-13
MVK	0.0245337	1.17132	0.994482	0.998082	3.76426e-18	1.55238e-13
DEFB4B	1.93842	8.6908	8.65742	0.940758	5.95848e-13	2.02368e-13
IFNGR2	0.239247	0.599604	0.925877	0.760445	2.16966e-05	2.19722e-13
ANXA7	0.049689	0.479922	0.614331	0.998082	1.21429e-07	2.20063e-13
IFITM3	0.0896795	0.543937	0.815519	0.998082	1.32459e-05	3.9194e-13
HMGCR	0.120456	0.974648	0.913464	0.998082	2.39385e-14	4.16618e-13
RIPK2	0.299123	0.533566	1.51704	0.942907	0.0499003	4.68657e-13
CFB	0.152702	1.13261	1.36305	0.998082	1.38278e-08	5.00995e-13
ALOX5AP	2.73915	0.142527	3.83289	3.14925e-05	0.909564	5.30535e-13
EHD2	-0.263817	-0.703086	-1.02243	0.760445	6.92513e-06	7.45241e-13
PLSCR1	0.0503174	0.652158	0.90104	0.998082	2.17094e-06	7.71214e-13
PPAP2B	0.398066	0.324117	1.01883	0.250662	0.0871499	9.19306e-13
PDPN	0.178907	-0.0504013	2.85778	0.998082	0.955151	9.63474e-13
SNPH	0.557357	2.54873	3.02953	0.973294	1.51914e-08	9.69035e-13
EPB41L5	0.0557678	0.539762	0.555738	0.998082	4.80915e-11	1.01931e-12
CEBPB	0.347234	0.628587	1.41343	0.848295	0.0108669	1.03765e-12
CCRN4L	0.900993	0.626531	1.5281	0.00326064	0.0286322	1.1455e-12
ABTB2	0.229159	1.02422	1.45499	0.997712	7.32075e-06	1.1455e-12
STARD4	0.0591563	0.636454	0.780553	0.998082	6.11976e-08	1.3011e-12
TBL1XR1	0.0922356	0.409649	0.584787	0.993756	8.88904e-06	2.20641e-12
TREM1	2.77824	0.677513	3.4704	2.20777e-06	0.422966	2.60613e-12
SBNO2	-0.0345401	0.995724	1.79358	0.998082	0.000907658	3.24032e-12
TMPRSS2	-0.120999	1.47399	1.53801	0.998082	1.04423e-10	3.331e-12
ZNF267	0.0492915	0.651473	1.0091	0.998082	7.827e-05	3.37128e-12
BMP4	-0.46306	-0.449168	-1.43546	0.545408	0.092558	3.82825e-12
CD1D	0.71665	1.1614	3.12375	0.940758	0.0611379	4.40922e-12
ADM	0.391256	0.877632	1.44095	0.76891	0.000239769	4.60847e-12
MYO1B	0.135907	0.395444	0.77189	0.983965	0.00301815	6.39217e-12
RRAS2	0.0838474	0.550259	0.585008	0.998082	1.08407e-09	7.04462e-12
UBC	0.0811677	0.32321	0.573208	0.998082	0.000844184	7.1812e-12
AC005013.1	0.10819	-0.665825	-2.44199	0.998082	0.165308	7.91888e-12
SQRDL	-0.00355274	0.648715	0.93066	0.998082	1.8657e-05	8.14768e-12
CLIC4	0.169402	0.39883	0.844693	0.95564	0.00806144	1.31786e-11
GEM	0.260541	0.19561	2.13377	0.998082	0.726306	1.59467e-11
DIAPH2	-0.13775	0.845987	0.888018	0.998082	6.69569e-10	1.71364e-11
RBMS1	0.0647133	0.298873	0.540111	0.998082	0.00157511	2.01394e-11
CH25H	1.52555	0.466933	3.48393	0.248184	0.646266	2.89399e-11
PDGFRA	-0.296003	-0.390303	-1.12617	0.825641	0.0729724	2.96605e-11
CDC42SE2	0.112862	0.496063	0.742822	0.998082	9.07926e-05	4.39201e-11
FADS1	0.0149607	0.911741	0.842757	0.998082	2.15462e-12	4.629e-11
LPIN1	-0.13333	0.968444	0.935226	0.998082	2.64111e-11	4.629e-11
CASP10	-0.257608	1.57155	1.83337	0.998082	1.1148e-07	4.99591e-11
DIRC3	-0.221853	-1.27527	-2.31342	0.998082	0.00075891	5.22112e-11
TMEM163	-0.112766	1.11531	1.30984	0.998082	1.465e-07	5.49128e-11
WIPI1	0.182459	0.922772	1.01967	0.993023	2.3991e-08	7.16434e-11
MAPKAPK2	0.00569151	0.354308	0.543715	0.998082	0.000199792	7.53986e-11
IFNGR1	0.0735971	0.915805	1.20007	0.998082	5.06654e-06	8.08494e-11
WISP1	0.504205	0.391891	2.4657	0.961582	0.511746	8.64923e-11
KYNU	-0.281462	2.04546	2.3826	0.998082	1.4312e-07	8.71567e-11
NNMT	1.09293	1.90947	3.21201	0.608433	0.000946257	9.33395e-11
UBD	1.1028	3.88459	3.80264	0.760445	1.05497e-10	9.96261e-11
TNFRSF9	2.95751	4.36349	5.1691	0.0192548	3.87816e-07	1.00384e-10
HLA-A	0.225588	0.597848	0.685391	0.62239	9.94329e-08	1.10473e-10
STEAP4	-0.115964	1.82493	2.35324	0.998082	5.52819e-06	1.11247e-10
LOX	0.503175	0.246207	1.57015	0.662106	0.521517	1.15285e-10
BID	0.514408	1.0683	1.31833	0.397211	1.45065e-06	1.27026e-10
VMP1	0.328508	0.460046	0.759031	0.232726	0.000701057	1.3167e-10
PTGES	0.920891	0.348566	2.02071	0.178227	0.483434	1.37784e-10
SCN2B	-0.243273	-1.24892	-3.15003	0.998082	0.0138946	1.38109e-10
NPIPA7	-0.0503519	-0.505127	-0.640767	0.998082	3.08237e-06	1.41419e-10
ADIPOR2	0.0786558	0.444979	0.449512	0.993504	9.3824e-10	1.45677e-10
R3HDM4	0.0881511	0.402057	0.581331	0.998082	8.49332e-05	1.56189e-10
GBE1	0.222384	0.79134	0.910511	0.911461	1.68082e-07	1.63481e-10
COL9A2	0.298684	1.44545	1.28963	0.940758	1.73718e-12	1.7022e-10
CSF1	0.458488	0.286674	1.65326	0.818536	0.478211	1.73721e-10
PGM5	-0.506716	-0.576298	-2.32566	0.938711	0.238611	1.86387e-10
CAB39	-0.0256323	0.431452	0.548564	0.998082	4.11372e-06	1.98993e-10
SCD	0.109152	0.706864	0.62491	0.993504	1.27334e-12	2.47576e-10
HDAC9	-0.0197663	2.01939	2.12093	0.998082	7.28249e-09	2.69509e-10
YBX3	0.146797	0.182397	0.691896	0.958434	0.23874	2.72342e-10
BDKRB2	0.757946	0.392346	2.6654	0.807681	0.5684	2.73897e-10
EHMT2	-0.0854312	-0.431924	-0.766176	0.998082	0.0021553	3.0751e-10
GDF6	-0.551324	-0.648593	-1.9936	0.781042	0.104535	3.14834e-10
AKIRIN1	-0.0149244	0.375378	0.502321	0.998082	2.05419e-05	3.1956e-10
CFLAR	0.0904946	0.705868	1.20019	0.998082	0.00137123	3.1956e-10
ITGAV	0.111155	0.560204	0.972145	0.998082	0.0017432	3.20943e-10
HSPA1B	0.0775576	-0.763427	-0.739615	0.998082	2.94484e-10	3.77662e-10
ADAM17	0.0797342	0.393766	0.607364	0.998082	0.000413125	3.85464e-10
FAT4	-0.37098	-0.666792	-1.62172	0.940758	0.0382174	4.45701e-10
PTBP3	0.0700167	0.532317	0.702501	0.998082	1.5792e-05	4.48071e-10
SC5D	0.0173224	0.876321	0.886359	0.998082	2.55791e-09	4.72804e-10
SLC6A15	0.817621	0.424458	2.0796	0.475059	0.427756	5.2259e-10
IL17C	1.87564	4.49079	7.79812	0.981472	0.00336442	5.36428e-10
PAPPA	0.88901	0.172352	2.62297	0.640463	0.826699	5.37357e-10
CTSS	0.292697	1.71084	1.7031	0.998082	1.50547e-09	5.55065e-10
CSRP1	0.238727	0.112933	0.7855	0.746415	0.582889	5.83361e-10
STK36	-0.268271	-0.748247	-0.869134	0.724022	6.23901e-07	6.71731e-10
HSPA1A	0.0482466	-0.983012	-0.993168	0.998082	3.56686e-09	7.01166e-10
LRRC8C	0.398837	0.444579	1.22365	0.725511	0.101324	7.80452e-10
EFCC1	0.893199	0.717909	2.64192	0.708816	0.281359	8.37173e-10
ETS2	0.0251068	0.247872	0.828527	0.998082	0.182628	9.80222e-10
PSMA6	0.106208	0.276106	0.496088	0.966163	0.00402376	1.02965e-09
MTHFD2	0.261716	0.947752	1.42048	0.993256	0.000308893	1.06034e-09
AHCYL2	-0.139652	1.22719	1.31112	0.998082	4.88449e-08	1.11596e-09
PARP8	0.328865	0.408459	0.81218	0.427897	0.0117983	1.11596e-09
HSPA12B	-0.115867	-1.33809	-2.38497	0.998082	0.00136355	1.11743e-09
TRAF3	0.369732	0.47459	0.942322	0.459743	0.0112589	1.28299e-09
SLITRK6	-0.477752	-0.215997	-1.43846	0.666774	0.5639	1.40977e-09
CD53	3.04947	0.281574	3.29514	8.83632e-07	0.801245	1.43772e-09
IMPAD1	0.00802982	0.877872	1.01232	0.998082	8.95382e-07	1.95168e-09
SLA	1.68351	0.722844	2.46606	0.00384838	0.269459	1.99148e-09
TRERF1	-0.259181	-0.641029	-0.901357	0.812462	0.000116928	1.99148e-09
TBK1	0.156867	0.301848	0.508697	0.787334	0.00286722	2.01342e-09
TMC5	-0.0712303	1.44793	1.55414	0.998082	1.1148e-07	2.01823e-09
ELL	0.219927	0.332151	1.05526	0.980658	0.175297	2.06714e-09
METTL7A	-0.108392	-0.514812	-0.913811	0.998082	0.00370779	2.23118e-09
RGAG4	-0.243582	-0.637809	-1.11044	0.947956	0.00267198	2.29105e-09
ARID5A	0.247379	0.596125	1.08468	0.966163	0.00793032	2.49401e-09
HCK	4.08894	0.0161046	4.17887	1.74544e-07	0.99348	2.49834e-09
EPHB3	-0.156884	-0.53792	-1.2205	0.998082	0.0305945	2.50772e-09
FBXW11	-0.00955663	0.362602	0.445458	0.998082	8.88904e-06	2.53014e-09
OAS3	-0.0787805	0.749606	0.908794	0.998082	5.26409e-06	2.53601e-09
TBC1D2B	-0.0327015	0.192874	0.487936	0.998082	0.0691761	2.64042e-09
ARF3	0.175205	0.552653	0.595839	0.815475	1.42772e-07	2.65294e-09
NFKBIB	0.234755	0.732919	0.845438	0.882282	2.14672e-06	3.05752e-09
IL1A	0.47765	1.96631	3.74995	0.998082	0.0094932	3.15356e-09
S100A3	0.908364	2.02008	2.54852	0.74041	4.15023e-05	3.40248e-09
SELE	5.67039	5.41152	8.54056	0.004859	0.00128535	3.78167e-09
VPS37A	0.110593	0.406994	0.596888	0.99527	0.000465819	3.8392e-09
MMAB	0.0832294	0.657062	0.547265	0.998082	2.15462e-12	4.02222e-09
NR4A3	1.84006	-0.785459	3.60697	0.14691	0.512672	4.04338e-09
TNFRSF1B	1.42697	-0.303888	1.89801	0.000571001	0.591209	4.17028e-09
C3AR1	2.73848	0.43869	3.42533	0.000140876	0.704569	4.36045e-09
HSPH1	0.188791	-0.795444	-0.666595	0.848295	3.24137e-12	4.63782e-09
KANK4	0.551019	1.39692	1.52	0.630521	3.58571e-07	4.66171e-09
CLEC4E	2.92782	0.647725	4.22832	0.00482948	0.657728	4.67194e-09
C14orf1	0.0928045	0.537158	0.502657	0.996134	1.09055e-09	4.67194e-09
NUAK2	1.15255	0.16407	2.0722	0.0631304	0.804977	4.72387e-09
HS3ST1	0.560141	1.42741	1.59582	0.666774	8.17634e-07	4.73608e-09
TNFRSF4	3.11674	2.03812	4.89984	0.0151996	0.083383	4.73974e-09
CP	0.0472738	0.884473	0.993293	0.998082	8.11348e-07	4.83574e-09
TNF	3.63888	0.802118	5.36955	0.00554057	0.696147	5.13289e-09
PNPLA3	-0.240669	1.52964	1.31272	0.998082	1.438e-11	5.15163e-09
LDHA	0.142818	0.471425	0.540484	0.906896	1.68743e-06	5.37146e-09
SLC7A5	0.214029	0.730325	1.38364	0.998082	0.00993446	5.64698e-09
PIK3CD	1.48424	1.21502	2.57279	0.0442373	0.0295854	5.67029e-09
TNFSF14	0.309782	1.89755	2.97162	0.998082	0.00148903	5.88954e-09
FBXO17	-0.265832	-0.502231	-0.884205	0.795618	0.00477103	6.75769e-09
PTS	0.0500942	0.634411	0.956772	0.998082	0.000808187	6.82504e-09
LIF	-0.0515531	0.345658	1.47774	0.998082	0.352219	6.97137e-09
ZKSCAN1	-0.138795	-0.406391	-1.04648	0.998082	0.0762529	7.26356e-09
SMS	0.0724665	0.274878	0.506865	0.998082	0.00844072	7.40525e-09
TYMP	0.100201	2.0727	2.0255	0.998082	1.00334e-08	7.65989e-09
DUSP19	-0.102447	-0.966357	-1.41011	0.998082	0.000417551	7.98398e-09
HCAR3	1.34141	1.04482	3.27902	0.54802	0.216669	8.03654e-09
ZNF562	-0.472253	-0.783563	-1.64309	0.847238	0.0242949	8.30733e-09
RND3	0.216898	0.237122	0.585721	0.612895	0.0685008	8.36142e-09
FILIP1L	0.0725343	0.220836	0.794067	0.998082	0.257809	8.50549e-09
SESN3	-0.0851156	-0.378376	-1.05051	0.998082	0.109395	9.25827e-09
HINT3	0.196299	0.293225	0.541457	0.64644	0.0101898	9.28625e-09
RAD52	-0.288502	-1.23867	-1.34163	0.966163	6.23901e-07	9.37153e-09
HMCES	0.117248	0.480827	0.552743	0.981472	3.94917e-06	1.00688e-08
SLC7A1	-0.0157023	0.78455	0.976857	0.998082	2.37751e-05	1.03034e-08
SLC37A1	-0.203431	0.951116	0.981318	0.984244	1.0603e-07	1.06486e-08
CYYR1	-0.18558	-0.547637	-1.17164	0.998082	0.0240415	1.09861e-08
PRRG1	0.0580682	0.565024	0.839584	0.998082	0.000755531	1.10375e-08
ZFP36L1	-0.025352	0.257751	0.534225	0.998082	0.0232598	1.11521e-08
KANK2	-0.206905	-0.291847	-0.868539	0.942907	0.14618	1.14935e-08
TMEM2	0.116701	0.272458	0.501075	0.957107	0.00910562	1.27425e-08
MCL1	0.110453	0.241839	0.599028	0.998082	0.0701272	1.30286e-08
FAM134B	0.328669	1.41202	1.33852	0.959913	5.6789e-09	1.31379e-08
PITPNB	0.0842674	0.334475	0.455286	0.998082	0.000194947	1.32983e-08
DRP2	-0.581181	-0.869215	-1.57173	0.545408	0.00525217	1.36398e-08
HSPA13	0.263457	0.465806	0.73658	0.666774	0.00183929	1.37952e-08
GDE1	0.0020151	0.360251	0.534646	0.998082	0.000787436	1.51114e-08
RP5-1180C10.2	-0.40366	-1.06414	-1.59963	0.906896	0.000650574	1.54637e-08
HS6ST1	0.159195	0.579944	0.670459	0.953198	5.36984e-06	1.60884e-08
LDLR	0.123858	0.704775	0.697523	0.998082	3.4257e-08	1.63243e-08
PCDH17	-0.230114	-0.567749	-1.15613	0.984818	0.0195434	1.66105e-08
PNPLA8	0.0661185	0.545752	0.843548	0.998082	0.00157511	1.76478e-08
TTC39B	0.124012	0.879864	1.05897	0.998082	1.78546e-05	1.9132e-08
GJB2	0.280103	1.17881	1.38486	0.993504	1.11393e-05	1.95233e-08
ST6GAL2	-0.22368	-0.445943	-1.3715	0.998082	0.170837	2.11932e-08
CTD-2008A1.2	-0.020674	1.27817	1.41645	0.998082	1.91989e-06	2.13806e-08
TNFRSF18	2.05122	1.32816	3.74854	0.136232	0.178817	2.13806e-08
UAP1	0.203184	0.510105	0.629746	0.788064	3.83598e-05	2.17583e-08
FGR	3.11501	-0.283674	2.86058	2.35773e-08	0.775675	2.22412e-08
EFNB3	-0.161242	-0.511211	-0.916979	0.998082	0.00759813	2.22412e-08
IGSF6	1.64966	0.169474	2.71571	0.0415851	0.867695	2.47409e-08
OLFML3	0.0185846	-0.598921	-1.05175	0.998082	0.00651774	2.50243e-08
SLC12A2	-0.0239208	1.20306	1.27097	0.998082	4.84685e-07	2.56688e-08
HSD17B12	0.0540044	0.447841	0.449085	0.998082	1.0603e-07	2.78371e-08
SERPINA3	0.227988	2.98594	3.01426	0.998082	1.15039e-07	2.86192e-08
JAK2	0.166871	1.22149	1.26446	0.998082	3.29234e-07	2.90447e-08
IL33	0.647172	0.210833	2.28046	0.906896	0.783285	2.94185e-08
GORASP2	-0.0376698	0.334667	0.47762	0.998082	0.000634437	3.11683e-08
GPR107	0.0216928	0.426254	0.408651	0.998082	2.31302e-08	3.13463e-08
SESTD1	-0.0851196	0.810529	1.24494	0.998082	0.0016122	3.17434e-08
ACKR3	0.228926	0.706125	1.44511	0.998082	0.0268298	3.19505e-08
WDYHV1	0.202454	0.532316	0.84405	0.966163	0.00342035	3.20567e-08
SLC12A9	-0.137796	-0.365364	-0.522345	0.917839	0.000778686	3.24217e-08
HSD17B7	0.0225492	0.82927	0.812994	0.998082	6.17485e-08	3.49509e-08
IGSF9	-0.118309	-0.675728	-0.830669	0.998082	3.82204e-05	3.49733e-08
TRIM69	0.274854	0.592315	1.06615	0.940758	0.0101189	3.49733e-08
PPP1R15B	0.0299069	0.240599	0.508937	0.998082	0.0350257	3.52744e-08
REL	-0.00783731	0.318618	0.97355	0.998082	0.186299	3.56175e-08
FOSL2	0.109163	0.372028	0.867113	0.998082	0.0596181	3.61811e-08
CD14	3.61669	-0.489935	3.95075	1.84271e-05	0.780625	3.65804e-08
INTS3	-0.175775	-0.4676	-0.611953	0.882262	0.000139182	3.74323e-08
SORD	-0.0759306	1.17527	1.24083	0.998082	7.04683e-07	3.8977e-08
FNBP1	-0.0718404	0.747846	0.90099	0.998082	2.81305e-05	4.06385e-08
NES	0.153033	-0.604647	-1.12898	0.998082	0.0130887	4.0893e-08
GSTM2	-0.188272	-0.872485	-1.082	0.998082	4.86602e-05	4.11231e-08
DHCR7	0.120562	0.957073	0.878731	0.998082	4.82044e-09	4.11666e-08
WWC1	-0.0275457	0.615098	0.800289	0.998082	0.000141301	4.13144e-08
CXXC4	-0.0440898	-0.797124	-1.57741	0.998082	0.0185488	4.16153e-08
SLC31A1	0.0621692	0.383392	0.454345	0.998082	2.19311e-05	4.27679e-08
NAALAD2	-0.362735	-0.563223	-1.28601	0.881334	0.0496658	4.48797e-08
OSGIN2	0.0965077	0.253864	0.905544	0.998082	0.289013	4.75075e-08
SMARCA2	0.0166765	-0.520323	-1.04036	0.998082	0.0227837	4.83416e-08
PTPRC	1.75126	0.293171	1.98447	4.84219e-05	0.652116	5.06827e-08
PTPN12	0.0351695	0.129483	0.394666	0.998082	0.192431	5.29863e-08
MEIS2	0.0098014	-0.500711	-0.732145	0.998082	0.00103404	5.90824e-08
MSC	3.38314	3.66867	5.82054	0.0915626	0.00414294	6.05027e-08
TIMM17A	0.0451888	0.432154	0.568442	0.998082	0.000229682	6.292e-08
WBP5	0.283084	0.383418	0.5247	0.145451	0.000449431	6.46199e-08
NINL	-0.36326	-0.215421	-0.771625	0.316368	0.281838	6.46199e-08
ALAS1	0.0391466	0.319562	0.572275	0.998082	0.0115316	6.89664e-08
RNF183	0.183348	0.970375	1.18828	0.998082	6.05995e-05	7.13367e-08
ETV3	0.0774894	0.201977	0.463983	0.998082	0.0705393	7.29127e-08
APBB2	0.11958	-0.246291	-0.799624	0.998082	0.224168	7.66037e-08
NR3C1	0.261688	0.28181	0.930945	0.911461	0.244258	7.80695e-08
SLC2A3	0.708864	0.40933	1.61152	0.439764	0.342617	8.15058e-08
EIF1	0.173596	0.216181	0.418858	0.54802	0.0215176	8.1568e-08
ASPN	-0.24484	-0.639517	-1.79562	0.998082	0.143758	8.43727e-08
SDCBP	0.148014	0.566995	0.858447	0.998082	0.00189052	8.45066e-08
OSM	4.93305	0.75588	7.06931	0.014437	0.804984	8.61525e-08
TUB	-0.181067	-0.474543	-1.28957	0.998082	0.122961	8.62178e-08
PISD	0.100122	0.385092	0.649117	0.998082	0.00727552	8.63747e-08
NACC2	0.0334343	0.503641	0.556846	0.998082	7.83641e-06	8.92747e-08
ACTR3	0.0690896	0.368356	0.446908	0.998082	5.39488e-05	9.24224e-08
ANKRD12	-0.00829434	0.884517	0.948967	0.998082	2.65436e-06	9.28855e-08
BTG1	-0.00175202	0.327226	0.564009	0.998082	0.00839962	9.28855e-08
PEA15	0.0975491	0.341848	0.576956	0.998082	0.00727552	9.42146e-08
EHBP1	-0.209285	-0.412052	-0.60632	0.74041	0.00149159	9.72637e-08
JUNB	0.625571	0.697257	1.46235	0.504571	0.0381194	9.91738e-08
B3GNT2	-0.0630822	0.704715	1.01319	0.998082	0.00115071	1.02419e-07
FNDC3B	0.107501	0.360818	0.818989	0.998082	0.0614152	1.06647e-07
CNNM1	-0.371338	-0.553989	-0.950511	0.602754	0.00783363	1.16311e-07
CYB5R4	0.17369	0.607422	0.749345	0.976477	0.000108353	1.18154e-07
PI4K2A	0.0316327	0.318349	0.532377	0.998082	0.00823495	1.26438e-07
SRGN	3.21106	0.661082	3.47786	3.27219e-05	0.518124	1.3377e-07
PSMD12	0.0456262	0.387609	0.510104	0.998082	0.000354527	1.3539e-07
SCD5	-0.219048	-0.590789	-1.08144	0.98854	0.0130547	1.3539e-07
SLCO3A1	0.427578	0.824044	1.81032	0.975012	0.0575498	1.3755e-07
EHD4	-0.100359	0.611568	0.680313	0.998082	1.06394e-05	1.40857e-07
ZSWIM6	0.00967897	0.427779	0.611061	0.998082	0.00130029	1.41144e-07
CHST15	0.194494	0.142482	1.13789	0.998082	0.705618	1.42898e-07
ZNF488	-0.0846513	-0.882837	-1.30065	0.998082	0.00148903	1.42927e-07
LIX1	-0.27658	-0.649924	-2.11881	0.998082	0.216894	1.47539e-07
ALDH3A2	-0.255947	-0.546919	-0.703836	0.707428	0.000209197	1.48126e-07
HIAT1	0.0969718	0.331654	0.401928	0.967918	8.40885e-05	1.50132e-07
TMEM30A	0.20387	0.463193	0.63931	0.839569	0.000695297	1.50132e-07
FXYD6	-0.160402	-0.485095	-1.04385	0.998082	0.0460105	1.50132e-07
DENND4A	0.0437796	0.29058	0.656384	0.998082	0.067149	1.54103e-07
FAM167A	0.380643	1.2923	1.62896	0.984818	0.00023564	1.54553e-07
ZNF177	-0.184014	-0.83234	-1.23247	0.998082	0.00193239	1.55953e-07
PNMAL1	0.0653318	-0.664486	-1.18192	0.998082	0.0118355	1.77448e-07
RCAN1	0.122226	0.360514	0.994109	0.998082	0.153743	1.78753e-07
ZNF423	-0.00884599	-0.894025	-1.11881	0.998082	0.000146558	1.79764e-07
AMD1	-0.0300312	0.55949	0.594601	0.998082	3.43818e-06	1.84938e-07
SPRR2A	3.06934	7.06247	7.18143	0.692594	1.01435e-06	1.95125e-07
KRAS	-0.0471474	0.525226	0.632918	0.998082	7.69095e-05	2.07788e-07
APOL6	0.0335252	0.992157	1.15542	0.998082	4.02529e-05	2.16584e-07
LPGAT1	-0.0560729	0.49582	0.550494	0.998082	1.39949e-05	2.18175e-07
SLITRK5	-0.457446	-0.787518	-1.78141	0.940758	0.0575498	2.18175e-07
TMEM184B	0.0792422	0.301826	0.476233	0.998082	0.00486076	2.22004e-07
ZNF462	0.0244362	-0.618415	-0.721618	0.998082	3.90457e-05	2.24232e-07
INHBA	0.985516	0.00130982	1.92412	0.264288	0.998427	2.31756e-07
SQSTM1	0.19392	0.507323	0.738598	0.942907	0.00173855	2.32218e-07
SLC7A11	-0.0592487	0.606525	1.16897	0.998082	0.0267964	2.42543e-07
MYO10	0.140018	0.584309	0.784249	0.998082	0.000598465	2.51251e-07
UBE2D3	0.0770044	0.189371	0.32616	0.975012	0.0112589	2.51546e-07
MFHAS1	0.221769	0.495589	0.705557	0.864736	0.00143711	2.60646e-07
IL34	1.64111	1.7497	2.46174	0.0371245	0.00308505	2.71747e-07
CENPP	-0.510185	-1.02505	-1.15555	0.44846	2.5196e-05	2.71747e-07
PTCH1	-0.240658	-0.167431	-0.908561	0.940758	0.534379	2.73384e-07
DNAJC5	0.0998534	0.283831	0.360178	0.940758	0.000295489	2.96198e-07
CYBA	0.0253015	0.685138	0.596684	0.998082	6.58591e-09	2.9661e-07
SYNJ2	0.0801894	0.657535	0.629495	0.998082	2.80217e-07	2.97173e-07
TBC1D10A	-0.048018	0.488256	0.777284	0.998082	0.00662309	3.04731e-07
RAC1	0.0200336	0.426521	0.587917	0.998082	0.000938508	3.05449e-07
RAP1B	0.0893907	0.254786	0.550973	0.998082	0.0569663	3.08234e-07
CASP4	0.27308	0.939726	1.18239	0.983958	0.000237604	3.18468e-07
RAB35	0.053547	0.4232	0.493373	0.998082	6.82303e-05	3.34071e-07
YES1	-0.00907869	0.502591	0.534047	0.998082	6.16882e-06	3.38287e-07
RAPGEF5	-0.0573331	0.820078	0.889584	0.998082	1.12542e-05	3.43388e-07
GBP2	-0.0072404	0.941558	1.18473	0.998082	0.000229682	3.43388e-07
SEMA3C	0.0559665	1.0415	0.865919	0.998082	1.1072e-09	3.47799e-07
IL11	0.522649	0.471443	1.87697	0.941504	0.403105	3.53042e-07
ATP10B	-0.213843	1.24797	1.34242	0.998082	8.45417e-06	3.64866e-07
BEND3	-0.0338332	0.994999	1.11335	0.998082	2.33421e-05	3.75821e-07
SWAP70	0.0725557	0.680952	0.663547	0.998082	6.61764e-07	3.91392e-07
ATF3	0.378526	0.686708	1.4598	0.959913	0.0574654	3.91825e-07
JAK1	0.0660188	0.52043	0.804256	0.998082	0.00441023	4.14531e-07
OBSCN	-0.286113	-0.681217	-0.905092	0.864736	0.00065449	4.29434e-07
MYCBP2	-0.205549	-0.60334	-0.708743	0.916428	7.21227e-05	4.46364e-07
ITGAX	2.23021	0.478837	2.60741	0.000571001	0.569244	4.55861e-07
STON1	-0.460962	-0.563792	-1.191	0.643125	0.0457803	4.78478e-07
TYSND1	-0.0983514	-0.548634	-0.673404	0.998082	0.000203174	4.94924e-07
STAG3L5P-PVRIG2P-PILRB	-0.579943	-0.672408	-0.968136	0.0911225	0.00207396	4.94924e-07
DUSP16	0.120155	0.353536	0.633081	0.998082	0.020321	4.94924e-07
GAPT	4.21863	0.834734	3.84548	4.69888e-07	0.583535	4.98568e-07
NKAIN4	-0.13267	-0.774831	-1.74509	0.998082	0.0574084	5.12514e-07
FPR2	3.13434	-0.974055	3.68389	0.000708467	0.562015	5.16135e-07
NR4A1	0.166552	0.333536	1.36269	0.998082	0.4068	5.33647e-07
C12orf49	0.219401	0.584417	0.665496	0.848295	4.5216e-05	5.42416e-07
FOXF2	-0.245053	-0.127581	-1.25355	0.998082	0.765254	5.52862e-07
ATF4	0.0838514	0.512806	0.581176	0.998082	4.11603e-05	5.75057e-07
EGLN2	0.0866364	0.305738	0.493799	0.998082	0.00843648	5.79451e-07
GNB1	0.106212	0.234095	0.381442	0.940758	0.0086073	5.80645e-07
H3F3B	0.13414	0.207475	0.378345	0.781042	0.0215838	5.83884e-07
MCTP1	0.834797	0.117926	2.1774	0.738259	0.892827	5.95734e-07
TSLP	1.00837	0.867156	3.02418	0.885205	0.379869	5.97689e-07
DDX21	0.061725	0.537796	0.827116	0.998082	0.00475868	6.04198e-07
PCDH9	-0.0486989	-0.856766	-1.77348	0.998082	0.0435497	6.36271e-07
NDST3	-0.535596	-0.315394	-1.73771	0.870528	0.542023	6.76356e-07
BHLHE40	0.159963	0.455766	0.949739	0.998082	0.0525202	6.86525e-07
NCOA5	0.00657714	-0.304264	-0.466898	0.998082	0.00518955	7.2828e-07
RDH11	0.00783588	0.458121	0.505346	0.998082	2.74845e-05	7.4361e-07
MLK4	-0.178398	0.688543	0.598005	0.940758	2.31302e-08	7.62481e-07
TAX1BP1	0.131445	0.449557	0.536313	0.975442	0.000148551	8.06e-07
CSDC2	-0.205012	-0.913961	-1.72448	0.998082	0.0186744	8.20124e-07
ANKRD26	-0.316922	-0.719099	-0.913489	0.794793	0.000455962	8.4318e-07
LRRC59	0.0746603	0.285972	0.441384	0.998082	0.00580524	8.45153e-07
AFAP1L2	-0.470777	-0.881693	-1.37645	0.807681	0.00560739	8.66582e-07
SPEG	-0.373653	-0.431468	-1.08936	0.769121	0.111261	8.66582e-07
EXT1	0.0221392	-0.0123746	0.515566	0.998082	0.953512	8.7131e-07
FAM73B	-0.332697	-0.504938	-0.69741	0.427897	0.00188454	8.76411e-07
RSL24D1	0.124283	0.337065	0.534507	0.984818	0.00777373	8.80182e-07
LRIG3	0.10001	0.585249	0.82694	0.998082	0.0020727	9.07203e-07
ELOVL5	0.239149	0.307028	0.662291	0.784173	0.0693299	1.03195e-06
RARRES1	0.0195394	1.59251	1.97639	0.998082	0.000354527	1.03608e-06
BTG3	0.195482	0.356752	0.677209	0.940758	0.0359845	1.05769e-06
UBA7	-0.286097	-0.556067	-1.32945	0.993504	0.107043	1.05769e-06
PTPN3	-0.173333	-0.238864	-0.65346	0.95673	0.18183	1.05769e-06
PBX3	-0.35925	-0.312088	-1.04038	0.817679	0.288363	1.05769e-06
KCMF1	0.0651184	0.382323	0.541608	0.998082	0.00249897	1.08602e-06
TNIP3	1.24599	3.23874	3.57932	0.911461	5.03815e-05	1.09858e-06
TENM3	-0.144202	-0.802355	-1.45245	0.998082	0.0231097	1.09925e-06
USP16	0.0235515	0.396042	0.356299	0.998082	1.73829e-07	1.11212e-06
SLC39A1	0.105118	0.24644	0.419925	0.973433	0.0156947	1.13546e-06
BTN3A1	-0.276736	-0.619409	-0.823236	0.831441	0.00103955	1.16384e-06
SIK2	0.0310013	0.411572	0.717313	0.998082	0.0185546	1.16922e-06
NEURL3	0.83517	1.57296	2.68944	0.937956	0.0197751	1.21564e-06
WDR1	0.0052699	0.334839	0.423055	0.998082	0.000528944	1.22604e-06
CD248	-0.10371	-0.349796	-0.92452	0.998082	0.160033	1.24317e-06
MT1X	0.343607	-2.88509	-3.08113	0.998082	2.15204e-05	1.34968e-06
IL32	0.0645595	1.4687	1.87121	0.998082	0.000622722	1.35187e-06
C6orf222	0.144612	2.11548	2.84197	0.998082	0.00132714	1.38217e-06
MORF4L2	0.125888	0.202544	0.296967	0.622464	0.00396733	1.4021e-06
RBM5	-0.132831	-0.5926	-0.569775	0.984818	1.45065e-06	1.40283e-06
ARL5B	0.0525218	0.34146	0.465735	0.998082	0.00168534	1.40947e-06
LAMC2	0.0849287	1.17787	1.31259	0.998082	5.57584e-05	1.47635e-06
PNMA2	0.200033	1.25335	1.60524	0.998082	0.00070084	1.48189e-06
SLX4IP	-0.164462	-0.804232	-0.906605	0.998082	0.000104001	1.49064e-06
DNAJB9	0.214139	0.727582	0.992496	0.997756	0.00171402	1.49382e-06
PROM1	0.137547	0.992839	0.921583	0.998082	4.83204e-07	1.50288e-06
FGA	-0.0609642	1.6905	1.66164	0.998082	2.70201e-06	1.505e-06
GMDS	0.0562975	0.372229	0.486075	0.998082	0.00100818	1.50663e-06
ZFHX4	-0.713045	-0.247704	-1.43039	0.385166	0.591816	1.531e-06
TNFSF13	0.181384	0.503127	0.692449	0.973336	0.0023804	1.56875e-06
GPR65	1.19911	-0.105375	2.80011	0.721001	0.944981	1.56875e-06
NANS	0.098063	0.43161	0.48125	0.998082	7.7874e-05	1.6163e-06
PNRC1	0.111677	0.0542401	0.519904	0.998082	0.775979	1.6589e-06
SRF	0.0449156	0.353266	0.360571	0.998082	1.09603e-05	1.6616e-06
MLX	-0.0240228	0.279735	0.421402	0.998082	0.00662309	1.66483e-06
CORO1C	-0.0491863	0.347135	0.39352	0.998082	9.65261e-05	1.67489e-06
PDLIM5	0.0703164	0.504386	0.56189	0.998082	6.4735e-05	1.72225e-06
TRIM8	0.236275	0.159426	0.526941	0.590425	0.307422	1.74976e-06
AMOT	-0.124777	-0.552889	-0.927493	0.998082	0.0149328	1.8078e-06
NPC1	0.096487	0.407547	0.529174	0.998082	0.00104377	1.85767e-06
SENP5	0.0434279	0.331287	0.54561	0.998082	0.0146445	1.85767e-06
ATP1B2	-0.167963	-0.390326	-1.64355	0.998082	0.396569	1.85895e-06
PNP	0.0776106	0.485248	0.612328	0.998082	0.000668596	1.86028e-06
MT-ND1	-0.0589269	0.430483	0.440696	0.998082	9.65988e-06	1.86882e-06
CDH24	-0.28423	-0.514582	-1.00289	0.940758	0.0409025	1.89568e-06
FKBP1A	0.0735044	0.366848	0.417037	0.998082	0.000109766	1.97675e-06
TUBB2A	0.0836334	0.837987	0.814774	0.998082	2.77803e-06	1.98531e-06
UBE2B	0.0902133	0.299899	0.45189	0.998082	0.00680715	2.00143e-06
EIF2S2	0.149276	0.293598	0.500332	0.93927	0.0182225	2.00558e-06
FAM129B	0.155496	0.445735	0.619882	0.980107	0.00249207	2.09486e-06
CHSY1	0.348169	0.196323	0.522469	0.0592508	0.186952	2.09486e-06
SAA1	-0.15222	5.7803	6.09629	0.998082	2.61913e-05	2.15997e-06
ADAM8	0.236803	0.833899	1.14228	0.998082	0.00215592	2.17612e-06
IKBKAP	-0.0394828	-0.435757	-0.49026	0.998082	0.000108353	2.17743e-06
CA11	0.0324806	-0.69347	-0.983204	0.998082	0.0029447	2.18089e-06
IL10RA	1.03568	1.17859	2.52719	0.75641	0.148705	2.21793e-06
MSRB1	0.122442	0.519758	0.752479	0.998082	0.00455609	2.21963e-06
SOAT1	0.0836427	0.534626	0.799201	0.998082	0.00590172	2.22934e-06
PSEN1	0.0140848	0.327373	0.431031	0.998082	0.00137053	2.23319e-06
WFDC2	0.0174222	0.836859	1.07261	0.998082	0.000908653	2.31479e-06
SEC61G	0.295216	0.290835	0.533451	0.264288	0.0328671	2.34038e-06
FAM118B	0.035281	0.444728	0.749549	0.998082	0.0185555	2.35526e-06
CCND1	0.17542	-0.531668	-0.751338	0.988225	0.00313844	2.37795e-06
ARID5B	0.181728	0.32019	0.432997	0.67104	0.00212494	2.39936e-06
GNE	0.297479	0.711561	0.899555	0.888108	0.000854267	2.40491e-06
GOLT1B	0.0832443	0.308316	0.523233	0.998082	0.0195993	2.40592e-06
NPR2	-0.117662	-0.929918	-0.905799	0.998082	4.44173e-06	2.4209e-06
SCYL2	0.0554694	0.390351	0.415416	0.998082	3.74161e-05	2.4209e-06
TAF15	-0.254777	-0.312213	-0.614667	0.666774	0.0487971	2.42159e-06
RAB43	0.379365	1.39167	1.58652	0.984818	0.000133208	2.44748e-06
GFPT2	1.1221	0.733403	2.03821	0.277183	0.216449	2.48512e-06
ALG2	0.0525153	0.267501	0.389293	0.998082	0.00548726	2.48687e-06
SLC1A5	0.0890985	0.462145	0.506798	0.998082	6.4735e-05	2.50265e-06
RP11-384K6.2	-0.402526	-0.638132	-0.688822	0.18855	5.39488e-05	2.56516e-06
USP32	-0.118874	0.437009	0.567766	0.998082	0.00128535	2.5778e-06
ENC1	-0.0209813	0.354277	0.511117	0.998082	0.00443154	2.6612e-06
GLCCI1	-0.380776	-0.35399	-0.993656	0.742189	0.207528	2.66815e-06
SLFN11	0.112331	1.4805	1.68574	0.998082	0.00013795	2.67118e-06
TSEN2	-0.222157	-0.92638	-0.869557	0.970735	1.56278e-06	2.74258e-06
RAB32	0.345617	0.542119	0.618496	0.278331	0.000200964	2.78291e-06
C12orf29	0.111507	0.499006	0.665422	0.998082	0.00185851	2.78892e-06
CYP2S1	-0.210049	-0.4995	-0.671689	0.911461	0.00188986	2.78892e-06
H1F0	0.172434	0.504049	0.52433	0.888108	2.20077e-05	2.85748e-06
TNC	0.953199	-0.0581593	2.07316	0.577172	0.947321	2.85748e-06
CSTB	0.0494721	0.879321	0.8502	0.998082	3.42885e-06	2.88843e-06
OSR1	-0.0628155	-0.590354	-1.88681	0.998082	0.268636	2.9383e-06
ANGPTL1	0.0539099	-1.51345	-2.44519	0.998082	0.010501	3.06606e-06
AMPD3	0.303586	0.606884	1.26665	0.99014	0.0842653	3.06606e-06
SPG7	-0.185553	-0.460436	-0.542591	0.863937	0.000320529	3.20946e-06
OPTN	0.329649	0.68626	1.12765	0.940758	0.0155058	3.20946e-06
MMP13	2.26038	0.474351	3.73455	0.199501	0.7582	3.29341e-06
LAPTM5	1.83569	0.222294	1.55694	4.69888e-07	0.697644	3.31376e-06
2021-09-05	-0.0658735	-0.246459	-1.12422	0.998082	0.482893	3.31376e-06
NFIL3	0.0301287	0.455775	0.882362	0.998082	0.048947	3.32173e-06
STK40	0.140978	0.327238	0.487279	0.942907	0.00704816	3.32445e-06
TNKS1BP1	0.0345329	0.425406	0.567016	0.998082	0.00187477	3.32947e-06
DIAPH1	0.123546	0.22377	0.392699	0.919365	0.0265029	3.40685e-06
NRAS	0.0926135	0.240938	0.319783	0.944846	0.00197759	3.43603e-06
GRB2	-0.00629107	0.287087	0.355717	0.998082	0.000772631	3.4979e-06
HK1	0.0981757	0.12828	0.528165	0.998082	0.443195	3.4979e-06
PDXK	0.212458	0.378867	0.659304	0.90782	0.025045	3.51385e-06
DUOXA2	0.0671518	2.61985	2.96277	0.998082	0.000146072	3.53575e-06
CEP290	-0.01644	-0.523323	-0.650586	0.998082	0.000825479	3.6055e-06
CYLD	0.321065	0.230189	0.718428	0.62239	0.293275	3.63161e-06
USP15	0.0413607	0.321286	0.436605	0.998082	0.00276659	3.76155e-06
SIGLEC5	2.69334	0.276422	2.51075	1.34166e-05	0.802353	3.78819e-06
ACBD3	0.06927	0.440642	0.571264	0.998082	0.00144859	3.78819e-06
EGR2	0.705093	-0.267841	1.13273	0.145451	0.487308	3.81127e-06
FHL2	0.314669	0.0564484	0.862475	0.830597	0.868794	4.03976e-06
ZNF397	-0.255385	-0.565923	-0.57232	0.608004	1.95687e-05	4.05562e-06
SEC24B	0.0635554	0.323402	0.348817	0.998082	8.40885e-05	4.06995e-06
OSGEPL1	-0.0291892	-0.325758	-0.802999	0.998082	0.141653	4.09176e-06
MFSD2A	0.438134	0.210475	1.46893	0.951595	0.713365	4.09812e-06
RASGRP1	0.303602	1.39522	1.63559	0.998082	0.000431248	4.16433e-06
TRAM1L1	0.133889	-0.559598	-1.6564	0.998082	0.202051	4.32363e-06
NCAM1	-0.717992	-0.647049	-1.51106	0.528335	0.11946	4.39929e-06
BMPR2	0.00175187	0.272708	0.55277	0.998082	0.0676615	4.52762e-06
CARHSP1	0.160896	0.308054	0.472032	0.887317	0.0109398	4.72228e-06
KAT2A	-0.0937416	-0.714446	-0.617569	0.998082	2.55943e-07	4.7434e-06
ARHGEF4	-0.259566	-0.754093	-1.89281	0.998082	0.14284	4.7434e-06
CAPZA1	0.0141561	0.350503	0.360498	0.998082	3.01443e-05	4.84014e-06
ANKRD22	0.0584601	0.835619	1.09428	0.998082	0.00193239	4.86514e-06
MAMLD1	0.569292	-0.0922321	1.67322	0.906896	0.901039	4.87216e-06
RAB11A	0.00163085	0.36605	0.453705	0.998082	0.000862002	4.87882e-06
ERMARD	-0.118871	-0.512215	-0.893161	0.998082	0.0292367	4.88775e-06
ANAPC5	-0.0164692	-0.3357	-0.401709	0.998082	0.000548585	4.90258e-06
CCDC88A	0.121318	-0.414871	-0.855375	0.998082	0.0726461	4.98984e-06
CRK	0.0497948	0.374725	0.396645	0.998082	5.8308e-05	5.01931e-06
SAMD8	0.127459	0.21395	0.489913	0.981472	0.131201	5.06428e-06
TPI1	0.178976	0.310932	0.424518	0.685425	0.00302994	5.14123e-06
CLEC2B	0.42383	0.785384	1.96783	0.998082	0.176208	5.19696e-06
AMY2B	-0.964853	-1.29638	-1.57195	0.134499	0.000639984	5.23326e-06
C21orf58	-0.333412	-0.347808	-1.13799	0.940758	0.308345	5.56769e-06
GNAI3	0.0971267	0.157331	0.290845	0.906632	0.0446654	5.79922e-06
FADS2	-0.00826389	0.541622	0.368503	0.998082	8.38719e-12	5.92837e-06
MGAT2	0.14283	0.412726	0.438291	0.911461	7.69095e-05	6.146e-06
SAMD4A	0.433613	0.194203	1.27002	0.888108	0.676807	6.146e-06
IL7R	0.535893	-0.0576742	1.65988	0.924743	0.941465	6.146e-06
WDR60	-0.152805	-0.257878	-0.448564	0.88055	0.0309391	6.17518e-06
TRAF1	0.324157	-0.218709	1.26954	0.984818	0.646255	6.25203e-06
TNFRSF1A	0.141913	0.207385	0.57033	0.984818	0.222265	6.26555e-06
ACVRL1	0.169188	0.651097	1.0933	0.998082	0.0251294	6.35413e-06
CMPK1	0.0682428	0.491076	0.533099	0.998082	0.000108009	6.40074e-06
RFTN1	0.620383	0.16513	1.19625	0.435469	0.714966	6.40074e-06
IFNAR1	-0.0586754	0.639963	0.59212	0.998082	2.79385e-06	6.72587e-06
HLA-B	0.655913	0.463902	0.869134	0.0224433	0.0476818	6.78823e-06
TGFBR1	0.203885	0.506751	0.660745	0.940758	0.00209773	6.82182e-06
UBE3A	-0.0772988	0.384647	0.598071	0.998082	0.0128371	6.92033e-06
NFE2L2	0.0737685	0.238543	0.526237	0.998082	0.107522	6.9644e-06
S100A8	3.1455	1.62151	2.92332	2.56418e-05	0.045118	6.97852e-06
CCDC14	-0.0302823	-0.621946	-0.669825	0.998082	0.000100987	7.08835e-06
RGS16	0.0112844	0.778951	1.26695	0.998082	0.0188213	7.22726e-06
DUSP22	0.123422	0.235547	0.497091	0.989824	0.0981216	7.31839e-06
PGK1	0.159327	0.507938	0.58736	0.971808	0.000380209	7.54965e-06
ACSS2	0.192751	1.01664	0.881235	0.998082	4.09547e-07	7.64286e-06
LBH	-0.0865935	-0.107491	-0.833345	0.998082	0.727449	7.68089e-06
VDAC2	0.0617963	0.192606	0.352875	0.998082	0.0435026	7.69582e-06
CRISPLD2	0.557475	-0.285738	1.18593	0.602796	0.476685	7.69582e-06
IL19	-0.408496	4.91818	4.77122	0.998082	1.03684e-05	7.73543e-06
TC2N	-0.23334	0.849452	0.875758	0.980107	4.5216e-05	7.77804e-06
TXNIP	0.00336677	-0.349764	-0.546627	0.998082	0.0135334	7.78065e-06
PIEZO1	0.0809422	0.493526	0.761467	0.998082	0.0128086	8.2757e-06
TARS	0.0491954	0.468253	0.575764	0.998082	0.00104887	8.4881e-06
MED15P9	-0.964559	-0.988911	-2.19048	0.528335	0.0700232	8.56191e-06
SLFN5	0.237719	1.00431	1.20168	0.998082	0.000732597	8.59737e-06
ACO1	0.171483	0.289015	0.429569	0.76891	0.00988299	8.59737e-06
NDUFV2	0.129936	0.358201	0.535231	0.993504	0.009988	8.59737e-06
LRRC20	-0.100091	-0.358169	-0.921301	0.998082	0.183388	8.60045e-06
KREMEN1	0.0369215	0.719325	0.6759	0.998082	7.89792e-06	8.6454e-06
OSBPL5	0.173247	-0.137183	0.723195	0.993756	0.597191	8.6454e-06
SLC16A3	0.131233	0.644568	0.770868	0.998082	0.000720488	8.85791e-06
KDSR	0.0358713	0.251475	0.492117	0.998082	0.0686614	8.899e-06
AFAP1	0.0318595	0.30505	0.560841	0.998082	0.0466586	9.07897e-06
TMEM51	-0.0651741	0.346933	0.575527	0.998082	0.0280674	9.11085e-06
GRPEL1	-0.00188488	0.324128	0.46976	0.998082	0.00843648	9.14465e-06
TNFAIP1	0.12597	0.0823629	0.611768	0.998082	0.723128	9.33663e-06
GNG10	0.21994	0.331587	0.608135	0.862789	0.0468922	9.34439e-06
CSNK1E	-0.0905595	0.0352432	0.374983	0.993504	0.812835	9.41698e-06
STAP2	0.0878265	0.761263	0.722546	0.998082	8.23516e-06	9.48934e-06
PPP1CB	0.0972424	0.299402	0.383272	0.984818	0.00193097	9.55059e-06
LDB1	-0.150046	-0.290175	-0.437306	0.887317	0.0111989	9.59335e-06
EHMT1	-0.149998	-0.31864	-0.437038	0.887317	0.00453472	9.59661e-06
MED23	-0.0401726	-0.24487	-0.386014	0.998082	0.0166739	9.68394e-06
C17orf70	-0.243094	-0.614224	-0.499254	0.545476	1.11147e-07	9.78811e-06
ROR1	0.101574	-0.448568	-0.81384	0.998082	0.0413744	9.86814e-06
FBF1	-0.435279	-0.958907	-0.980448	0.620883	5.63076e-05	1.00252e-05
TSPY26P	-0.0225417	-0.473944	-0.852596	0.998082	0.0367874	1.0061e-05
ACER3	-0.0406924	0.578391	0.686535	0.998082	0.000787436	1.01185e-05
C22orf46	-0.184398	-0.328832	-0.608143	0.940758	0.0469794	1.02072e-05
TFPI	0.0557092	0.708331	0.972025	0.998082	0.00445408	1.02192e-05
NTN3	-0.142593	-0.532515	-2.29372	0.998082	0.378655	1.02676e-05
TRHDE	-1.01154	-0.641782	-1.76782	0.260423	0.227192	1.0293e-05
PAN2	-0.144303	-0.696101	-0.821662	0.998082	0.000689509	1.0309e-05
FOS	0.129886	0.214105	0.629686	0.998082	0.274869	1.03533e-05
IER5L	0.243881	0.549833	0.733343	0.911461	0.00335574	1.0363e-05
EVA1A	0.338404	0.103301	1.46836	0.998082	0.866965	1.04124e-05
CRIM1	0.314013	0.323734	0.842516	0.839569	0.205468	1.05292e-05
B4GALT5	0.132335	0.289982	0.456692	0.959913	0.0165976	1.06404e-05
SNAPC1	0.166769	0.32992	0.99729	0.998082	0.300973	1.06622e-05
PSTPIP2	0.000803933	0.320381	0.905329	0.999289	0.272079	1.07341e-05
CXCL11	2.60392	2.99186	4.77733	0.475059	0.0244267	1.09636e-05
RNF145	0.198738	0.107517	0.573061	0.889712	0.598151	1.09636e-05
POC1B	0.111651	0.648669	0.698565	0.998082	0.000156572	1.11239e-05
MEIS3	-0.312742	-0.537493	-0.852563	0.846123	0.016942	1.13509e-05
HLX	-0.459439	-0.582951	-1.31626	0.874688	0.120221	1.13509e-05
ALOX5	-0.0799089	1.37388	1.58091	0.998082	0.000507335	1.14027e-05
EMR1	5.45956	0.755883	5.85299	0.0012141	0.804298	1.16609e-05
A4GNT	0.557743	1.82709	1.97535	0.967049	0.000162211	1.16609e-05
ZFP37	0.0866673	-0.657291	-0.907997	0.998082	0.00495898	1.17049e-05
BCL11A	-0.0162368	-0.0205314	-1.30356	0.998082	0.972119	1.19956e-05
MARVELD1	0.0391521	-0.635057	-0.990884	0.998082	0.0153303	1.19983e-05
CCL7	1.96535	0.0860537	3.05731	0.186327	0.957096	1.22598e-05
CDYL	0.0245842	0.415517	0.429422	0.998082	9.31415e-05	1.24179e-05
PKIB	0.0589756	0.536766	0.502438	0.998082	8.10292e-06	1.2482e-05
COL4A1	0.443879	0.285929	0.99059	0.666774	0.372595	1.2482e-05
CSRP2BP	-0.174321	-0.65726	-0.742995	0.993756	0.000396206	1.25809e-05
PFN1	0.100643	0.344096	0.361581	0.971808	0.000102316	1.26328e-05
PHF20	0.171535	0.492596	0.603251	0.967049	0.00140397	1.27676e-05
UFM1	0.0279085	0.314225	0.402761	0.998082	0.00240029	1.27676e-05
COX7A2	0.249662	0.332738	0.430117	0.294382	0.00264748	1.27676e-05
TUBE1	-0.282937	-0.356763	-0.501212	0.294382	0.00662309	1.27854e-05
TENC1	-0.262223	-0.404245	-0.703765	0.839569	0.0347204	1.27854e-05
GPR176	0.977442	0.472167	1.46924	0.136232	0.340672	1.27854e-05
TNFRSF10A	-0.0347622	0.684973	0.759297	0.998082	0.00032234	1.29064e-05
TMEM97	0.0664567	0.820491	0.607987	0.998082	2.96377e-09	1.29855e-05
MAN1A1	0.116578	0.613831	0.72597	0.998082	0.000789257	1.30669e-05
ARFGAP3	0.092495	0.412492	0.616068	0.998082	0.0118874	1.31627e-05
OGN	0.0508597	-0.894452	-1.84488	0.998082	0.087392	1.32926e-05
CNTNAP1	0.272126	0.173118	0.945342	0.966163	0.617203	1.32926e-05
CACNA2D2	0.1612	-0.309162	-1.4173	0.998082	0.505749	1.32963e-05
HIPK3	-0.0483522	0.291931	0.474003	0.998082	0.0231968	1.3446e-05
YLPM1	-0.0862811	-0.491802	-0.435896	0.998082	2.05163e-06	1.34844e-05
IER5	0.434281	0.123507	0.625261	0.0911225	0.593156	1.34844e-05
ANKRD33B	2.47207	1.87845	2.53657	0.000602791	0.00723118	1.37798e-05
SNX4	0.00376019	0.313665	0.404452	0.998082	0.00292257	1.38951e-05
KBTBD7	-0.0842963	-0.274804	-0.502008	0.998082	0.0490512	1.38951e-05
CKAP4	0.0933833	0.351487	0.387326	0.993756	0.000277651	1.41062e-05
AHCYL1	-0.0172512	0.167261	0.289992	0.998082	0.0376379	1.44235e-05
KLHL2	0.0138333	0.50275	0.693211	0.998082	0.00595377	1.4435e-05
PPP3R1	-0.0855825	0.225722	0.33009	0.987477	0.0111219	1.49375e-05
ZNF517	-0.0399553	-0.317295	-0.723593	0.998082	0.134164	1.53824e-05
SUPT20H	0.117182	-0.272556	-0.341533	0.903345	0.00213916	1.54527e-05
UBE2W	-0.0789951	0.366169	0.472235	0.998082	0.00323191	1.58228e-05
RAB11FIP1	-0.0622739	0.689408	0.721389	0.998082	0.000112474	1.5837e-05
DNAJC21	0.123899	0.372351	0.460692	0.981472	0.00175411	1.5837e-05
RNF41	0.145698	0.433291	0.628231	0.998082	0.0101905	1.58901e-05
RNF24	-0.0129977	0.0931172	0.635696	0.998082	0.706944	1.59282e-05
ZNF334	-0.203627	-0.610091	-0.875511	0.996134	0.00844427	1.61183e-05
PHLDA1	0.302886	-0.0647612	0.645799	0.622464	0.802248	1.62222e-05
SCO2	0.160076	0.386227	0.507531	0.946821	0.00460708	1.6559e-05
RUNX2	-0.186769	0.671578	0.902698	0.998082	0.00618367	1.65603e-05
DIS3	0.00967325	0.375386	0.465032	0.998082	0.00181424	1.66091e-05
TIMP3	0.647392	-0.350563	1.28113	0.541027	0.414232	1.66595e-05
GAB2	0.00251425	0.586483	0.626265	0.998082	0.00020772	1.71336e-05
RELT	0.326619	0.192643	1.0344	0.945831	0.622724	1.72205e-05
PIR	0.0830646	1.02599	1.0287	0.998082	5.31987e-05	1.73018e-05
MAPK6	0.0980473	0.414015	0.519479	0.998082	0.00210086	1.73994e-05
ST3GAL1	-0.0755551	0.256781	0.86985	0.998082	0.372955	1.75892e-05
TMEM117	-0.0605489	-0.271634	-0.648727	0.998082	0.164168	1.78524e-05
F2RL2	0.304009	0.305886	1.22698	0.993504	0.46909	1.80593e-05
DAB2IP	0.0787452	0.380764	0.476136	0.998082	0.00209773	1.84327e-05
GALNT2	0.0876083	0.317666	0.400162	0.998082	0.00226816	1.84327e-05
TMEM119	0.232366	-0.435201	-1.92369	0.998082	0.494126	1.84881e-05
RND1	0.492841	1.48545	2.68743	0.998082	0.0502946	1.85913e-05
RNF144B	0.524138	0.624148	1.52328	0.92466	0.213566	1.85913e-05
HS3ST3B1	0.435225	0.152997	1.40587	0.951595	0.793396	1.89259e-05
SAA2	-0.765857	3.41188	3.55768	0.998082	0.00017526	1.90075e-05
PIDD	-0.275146	-0.742341	-0.754848	0.862608	0.000105139	1.91014e-05
SPRR2F	-0.413599	4.10167	3.67845	0.998082	3.59924e-06	1.91512e-05
CSRNP1	0.28124	0.0577804	0.897812	0.942907	0.883385	1.92391e-05
GPX2	-0.0135692	0.560436	0.833323	0.998082	0.0127934	1.94622e-05
SFMBT2	0.263443	-0.260717	1.03515	0.993504	0.486277	1.9521e-05
FAM149B1	-0.0162152	-0.436315	-0.483863	0.998082	0.000528944	2.00533e-05
DMBT1	0.828492	1.62155	2.19318	0.84833	0.00526223	2.0082e-05
TRAPPC2P1	0.240558	0.509545	0.717505	0.940758	0.0111193	2.01974e-05
LYSMD4	-0.235179	-0.360614	-0.614315	0.836406	0.0360628	2.06151e-05
SLC16A14	-0.196582	-0.705891	-1.51475	0.998082	0.0949104	2.06362e-05
DPM1	0.0618726	0.33864	0.417264	0.998082	0.00215016	2.07036e-05
TMEM165	0.0263074	0.390661	0.625896	0.998082	0.0237427	2.07869e-05
CLMN	0.0618897	0.940844	0.910807	0.998082	3.25622e-05	2.18929e-05
NR2F2	0.00169284	-0.419618	-0.987565	0.999104	0.162048	2.19047e-05
PDX1	-0.0857608	0.752282	0.712572	0.998082	1.91038e-05	2.22188e-05
YIPF5	0.0734624	0.366233	0.539543	0.998082	0.0129847	2.28731e-05
CYP7B1	0.736989	0.462327	1.8281	0.839569	0.489296	2.29563e-05
CD82	0.5542	0.862221	1.13601	0.609235	0.00477103	2.30683e-05
MYB	0.392535	1.33085	1.30912	0.975012	5.80981e-05	2.38465e-05
SCARA3	-0.0418694	-0.431534	-0.698162	0.998082	0.0259021	2.38465e-05
MAD2L1BP	0.104724	0.402918	0.478577	0.998082	0.00144986	2.4289e-05
CASP5	-0.328782	2.01246	2.07507	0.998082	0.000149396	2.44601e-05
LIMS1	0.0820371	0.304926	0.505878	0.998082	0.0320692	2.4559e-05
KIF26B	-0.0779386	-0.681312	-1.73526	0.998082	0.204714	2.46811e-05
CD48	2.47561	-1.75888	3.87647	0.262629	0.401553	2.46811e-05
RPS6KA2	-0.0504694	0.658295	0.97546	0.998082	0.0143215	2.50162e-05
SLCO4C1	0.164888	1.03266	0.896318	0.998082	2.30391e-06	2.58368e-05
PELI1	0.0616373	0.473551	0.720057	0.998082	0.0171318	2.58768e-05
MESDC1	0.0826719	0.480279	0.521163	0.998082	0.000383918	2.59585e-05
USP40	-0.0325813	-0.422822	-0.439422	0.998082	0.000175568	2.59792e-05
YTHDF1	-0.000605213	0.279339	0.3073	0.999081	0.000541362	2.60421e-05
PANK3	0.00796982	0.682161	0.726953	0.998082	0.000240419	2.63505e-05
FOXP2	-0.351683	-0.494472	-1.08642	0.940758	0.128873	2.64142e-05
RAB25	0.0625426	0.544426	0.645942	0.998082	0.00132845	2.68478e-05
XBP1	-0.10716	0.924181	0.934975	0.998082	9.37632e-05	2.70623e-05
NCF4	4.08401	-1.83009	4.29786	0.00166301	0.405328	2.75615e-05
ARL8A	0.208218	0.222628	0.539228	0.861336	0.201894	2.75615e-05
STAT5A	0.702323	0.587871	1.42742	0.622464	0.203477	2.78761e-05
CALB2	0.236687	1.29823	1.50304	0.998082	0.000985396	2.83459e-05
TNFAIP8	-0.0306963	0.118683	0.802447	0.998082	0.710735	2.83459e-05
NAIP	-0.135928	-0.824996	-1.17707	0.998082	0.00822588	2.84183e-05
WWC3	0.226019	0.207011	0.68034	0.940758	0.372226	2.88441e-05
YPEL5	0.0584584	0.477381	0.573939	0.998082	0.00170949	2.91721e-05
B3GNT1	0.0102564	-0.23736	-0.416787	0.998082	0.0482045	2.92519e-05
UBTF	-0.00702965	-0.178222	-0.450812	0.998082	0.211487	2.98065e-05
CMAHP	1.54279	0.857341	2.40404	0.270554	0.32247	2.98908e-05
YME1L1	-0.000174409	0.306769	0.421539	0.999547	0.00767452	3.02537e-05
NR0B2	-0.0894034	-0.935642	-1.01574	0.998082	0.000400875	3.04228e-05
AC243547.1	0.0084016	-0.518434	-0.770204	0.998082	0.014857	3.07257e-05
GNL2	0.133333	0.342816	0.476471	0.981472	0.00900028	3.11335e-05
LSM12	0.0342839	0.166544	0.34263	0.998082	0.113079	3.13507e-05
ZNF493	-0.309678	-0.659088	-0.738242	0.760445	0.000794607	3.14602e-05
AARS2	-0.16771	-0.383723	-0.40414	0.770477	0.000312266	3.16069e-05
GPR97	2.66603	-0.00797253	2.65951	0.000708467	0.997456	3.16618e-05
ACIN1	-0.157109	-0.387693	-0.470887	0.938711	0.00195798	3.19959e-05
LARP1B	0.0280865	0.405625	0.52089	0.998082	0.00419506	3.21729e-05
DCLK3	1.36872	-0.0514508	2.68375	0.608433	0.971415	3.34831e-05
EZH1	-0.182763	-0.507748	-0.836672	0.998082	0.0346207	3.36951e-05
NCR3LG1	-0.143195	0.965522	1.12016	0.998082	0.00116229	3.39108e-05
DENND5A	0.216599	-0.138385	0.553125	0.847238	0.485539	3.44566e-05
FGG	-0.883687	3.1242	2.78886	0.985782	7.14677e-06	3.46644e-05
HERC2P9	-0.304111	-0.572102	-0.588823	0.540329	0.000194947	3.4995e-05
STRN	-0.13911	0.546597	0.63872	0.998082	0.00132845	3.51299e-05
DNAJA2	0.0228651	0.152296	0.291545	0.998082	0.0848995	3.51299e-05
PER1	0.204463	0.251501	0.936163	0.998082	0.445198	3.51299e-05
TMEM87B	0.0331363	0.575545	0.707884	0.998082	0.0024595	3.51649e-05
TUBG2	-0.43996	-0.771143	-0.758581	0.349879	9.6591e-05	3.53936e-05
CENPF	0.0316757	-0.361548	-0.597045	0.998082	0.0338886	3.53936e-05
HOXB3	-0.19767	-0.481373	-0.951661	0.998082	0.0895212	3.54514e-05
MFAP4	-0.149855	-0.67384	-0.836182	0.998082	0.00267198	3.54651e-05
RAB3IP	-0.034531	0.504521	0.623544	0.998082	0.00280423	3.54651e-05
PPA1	0.047493	0.186422	0.446498	0.998082	0.18915	3.54651e-05
GNL3	0.120675	0.327802	0.499944	0.998082	0.0197751	3.56541e-05
RASL11A	-0.24997	0.936513	0.911319	0.993023	6.82354e-05	3.59148e-05
SLC41A2	0.0422576	0.843648	0.779155	0.998082	1.96634e-05	3.60992e-05
ZNF783	0.0211893	-0.553885	-0.633387	0.998082	0.00100588	3.60992e-05
CCNG1	0.0847574	0.246797	0.444177	0.998082	0.0576135	3.60992e-05
TLL1	-0.843851	-0.694211	-1.7049	0.577172	0.18324	3.60992e-05
SH3GLB1	0.050798	0.345427	0.520896	0.998082	0.0185093	3.61704e-05
STT3A	0.0394609	0.201818	0.298263	0.998082	0.0157452	3.63569e-05
BTG2	0.0929807	0.191053	0.484531	0.998082	0.222318	3.73926e-05
CAP1	0.0855389	0.305358	0.44113	0.998082	0.0130305	3.75636e-05
PSMC4	0.0389883	0.344483	0.383597	0.998082	0.000789257	3.78254e-05
SPRY4	0.0206543	-0.157157	0.52416	0.998082	0.389226	3.83726e-05
CAPZB	0.0834229	0.186107	0.239296	0.924096	0.00476911	3.90399e-05
UBE2E1	0.0682452	0.196102	0.360824	0.998082	0.0684628	3.90399e-05
SLC19A2	-0.102219	0.321924	0.367917	0.984818	0.00121991	3.97799e-05
CREM	0.125427	0.0943192	0.527571	0.998082	0.660041	3.99116e-05
SPI1	2.89718	0.35441	2.66892	0.00013979	0.785622	4.00956e-05
STAT2	-0.296326	-0.591532	-0.552982	0.498918	3.11617e-05	4.04373e-05
XPR1	0.11816	0.44352	0.575038	0.998082	0.00499397	4.04373e-05
CSPG4	-0.0506437	-0.379798	-0.672103	0.998082	0.0530159	4.11061e-05
TXLNB	-0.256377	-0.489032	-1.94244	0.998082	0.388529	4.11276e-05
SLC8A1	-0.753634	-0.412739	-1.42625	0.511791	0.395452	4.13357e-05
LAMB3	0.0355838	0.486247	0.624872	0.998082	0.00442925	4.15065e-05
FAM177A1	-0.100043	0.396243	0.613934	0.998082	0.0242949	4.15827e-05
SMIM13	0.193191	0.23467	0.460356	0.804569	0.100827	4.19727e-05
DNER	1.06057	3.07985	2.96881	0.942907	6.13858e-05	4.21098e-05
ADM2	0.120895	1.10453	1.40834	0.998082	0.00506923	4.2119e-05
MT1E	0.277046	-2.86948	-3.37026	0.998082	0.00144986	4.32299e-05
PDP2	0.158106	0.839333	0.683767	0.998082	7.91911e-07	4.36928e-05
C12orf44	0.127602	0.422055	0.476894	0.993023	0.00113828	4.42602e-05
FTH1P20	0.235149	0.455764	1.22764	0.998082	0.320344	4.44893e-05
IVNS1ABP	0.102469	0.0698532	0.33239	0.959913	0.576789	4.48923e-05
SETD3	0.114579	0.349877	0.33286	0.93927	5.61996e-05	4.49588e-05
C19orf57	-0.3985	-0.979712	-1.11191	0.888108	0.00136639	4.51349e-05
IP6K2	-0.0752429	-0.384288	-0.428875	0.998082	0.000836468	4.52343e-05
GBP1	0.158005	-0.330576	1.17109	0.998082	0.426139	4.57878e-05
SOX8	0.221378	-0.1123	-0.812975	0.978656	0.726178	4.64037e-05
LACC1	0.147022	0.212846	0.850048	0.998082	0.502415	4.64599e-05
TRO	-0.00646559	-0.524426	-0.734843	0.998082	0.0110895	4.68281e-05
HAPLN4	-0.703312	-0.625523	-1.69155	0.749092	0.243812	4.68281e-05
RNF112	-0.887117	-0.888663	-2.14714	0.692594	0.159636	4.70594e-05
SPRY2	0.244807	-0.362191	-0.410021	0.320637	0.00105627	4.7288e-05
LRRC16A	0.0115062	0.393471	0.391526	0.998082	0.000136118	4.75505e-05
FZD6	0.181744	0.655536	0.697133	0.993504	0.000425606	4.8421e-05
ZNF337	-0.165371	-0.72284	-0.519487	0.942907	3.60405e-08	4.85181e-05
HRH1	0.914555	0.317453	1.56919	0.427897	0.618014	4.99361e-05
TCEB1	0.183104	0.26682	0.374402	0.650306	0.012977	5.01362e-05
DCAF8	-0.0909866	-0.315055	-0.334102	0.984818	0.000449431	5.10602e-05
KREMEN2	0.302898	1.22017	1.37095	0.998082	0.00128814	5.15269e-05
RABL2B	-0.313006	-0.480126	-0.557578	0.437909	0.00163023	5.15269e-05
TCF21	-0.379833	-0.315985	-1.07703	0.911461	0.395281	5.16034e-05
RBM7	-0.0206925	0.338982	0.466521	0.998082	0.0108669	5.23688e-05
UGP2	0.157448	0.640816	0.668809	0.998082	0.000315599	5.24294e-05
DTWD2	-0.161338	0.72823	0.731737	0.998082	0.000183838	5.26026e-05
NSUN5P1	-0.293176	-0.806901	-0.808349	0.906896	0.000151061	5.28099e-05
PDK2	-0.00404473	-0.560814	-0.918429	0.998082	0.0352907	5.28548e-05
ZBTB21	0.172563	0.367082	0.701013	0.998082	0.0894882	5.29869e-05
ELOVL6	0.0257791	0.657923	0.613643	0.998082	3.51265e-05	5.30914e-05
G3BP2	0.0672497	0.322478	0.349604	0.998082	0.000622722	5.46698e-05
CLDN12	0.0415707	0.480663	0.54809	0.998082	0.00128668	5.48856e-05
DDIT4	0.118964	0.435953	0.862347	0.998082	0.0999442	5.57913e-05
ZNF302	-0.014831	-0.344118	-0.402627	0.998082	0.00202268	5.59893e-05
IL17REL	-0.132657	1.67318	2.43489	0.998082	0.0240672	5.60375e-05
POR	-0.0936282	0.147651	0.299273	0.965561	0.118563	5.77706e-05
WTAP	0.100808	0.0851846	0.408191	0.998082	0.590934	5.79848e-05
FBXL7	-0.161737	-0.439333	-0.872591	0.998082	0.0999442	5.83888e-05
ELOVL2	1.67589	0.532142	1.78041	0.0039997	0.412139	5.88712e-05
C2CD4B	0.0986809	1.11692	1.21371	0.998082	0.00072863	5.91745e-05
WWP1	-0.051842	0.369935	0.457224	0.998082	0.00364569	5.91745e-05
HSPB7	-0.15478	-1.30286	-1.45919	0.998082	0.00103404	5.9203e-05
TWSG1	0.0169688	0.579938	0.586098	0.998082	0.000194258	5.93043e-05
FDPS	-0.0231329	0.483486	0.563942	0.998082	0.00173382	5.9316e-05
NCK2	0.135431	0.319693	0.365135	0.906896	0.00144986	5.98682e-05
ACVR1B	-0.0264421	0.299541	0.398702	0.998082	0.00819015	6.01231e-05
PTK7	-0.12076	-0.363115	-0.536191	0.998082	0.0185827	6.04674e-05
PRSS22	-0.221665	0.690343	0.944195	0.998082	0.0102257	6.0816e-05
MIA3	-0.186689	-0.168694	-0.506136	0.903345	0.333542	6.0816e-05
RP11-848G14.5	-0.575373	-0.923424	-1.24191	0.666774	0.00813201	6.08232e-05
NIFK	0.125877	0.551215	0.597751	0.998082	0.000695747	6.08777e-05
ACTR2	0.0350568	0.332497	0.34097	0.998082	0.00026292	6.13133e-05
RUNX1	-0.103074	0.67253	0.714591	0.998082	0.000491239	6.13586e-05
TPT1	0.134982	0.239934	0.33009	0.834642	0.010534	6.13586e-05
AFF4	-0.0475463	0.268679	0.478403	0.998082	0.0634587	6.13789e-05
PCYT1B	0.207575	-0.296286	-1.06772	0.998082	0.429623	6.158e-05
PAQR7	-0.0750333	-0.423854	-0.62364	0.998082	0.0186744	6.1741e-05
PROX1	-0.0334175	0.633453	1.19887	0.998082	0.0861227	6.21216e-05
IFRD1	-0.0137582	0.260272	0.534509	0.998082	0.125417	6.21216e-05
TLR7	3.66475	3.77691	4.43115	0.0280035	0.00236952	6.26754e-05
ADAMTS1	0.109583	0.209992	0.78923	0.998082	0.464013	6.366e-05
AGBL2	-0.421993	-0.576931	-2.03686	0.998082	0.427751	6.3705e-05
EPPK1	-21.1375	21.9227	19.9173	0.000708467	2.33421e-05	6.45145e-05
SSR3	0.0373616	0.305268	0.440277	0.998082	0.0162851	6.50357e-05
SHOC2	0.0287002	0.464348	0.496567	0.998082	0.000624897	6.5425e-05
CCDC126	0.0230314	0.708702	0.78613	0.998082	0.00100818	6.56689e-05
USP38	0.0322793	0.325775	0.401079	0.998082	0.00414294	6.62267e-05
GPR63	-0.345696	0.108193	-0.965707	0.906896	0.784699	6.65246e-05
LRRC37A2	-0.0722186	-0.522125	-0.515532	0.998082	0.000197241	6.69131e-05
TXNRD1	-0.0949684	0.41686	0.541191	0.998082	0.00650028	6.69131e-05
RHOV	0.3463	0.761472	1.30234	0.994526	0.0580644	6.7648e-05
COQ10B	0.0375779	0.400816	0.737422	0.998082	0.0808888	6.84725e-05
TNFSF15	0.259576	-0.380914	1.18416	0.998082	0.372086	6.86482e-05
PSMD7	0.0533556	0.241067	0.342575	0.998082	0.0154373	6.9162e-05
MAP1A	0.0131726	-0.622485	-1.18647	0.998082	0.0878869	7.02818e-05
ZNF362	-0.0496125	-0.30933	-0.658854	0.998082	0.140872	7.03529e-05
IL11RA	0.0725362	-0.62185	-0.987732	0.998082	0.032936	7.06817e-05
C1QTNF4	0.0620884	-1.68892	-2.74203	0.998082	0.0265978	7.07873e-05
ITGAM	3.36274	0.479733	3.22713	0.000708467	0.743476	7.09673e-05
IRF2	-0.0061923	0.210262	0.457949	0.998082	0.164543	7.09673e-05
SPATA13	0.0618901	0.473773	0.647025	0.998082	0.0114327	7.11164e-05
KLF6	0.046434	0.317955	0.645903	0.998082	0.119763	7.18256e-05
TBCK	-0.100529	-0.549179	-0.528816	0.998082	0.000113215	7.19189e-05
UROS	-0.0534571	-0.328712	-0.510022	0.998082	0.0288759	7.28206e-05
TTLL1	-0.185468	-0.346354	-0.895882	0.998082	0.234546	7.33892e-05
RNF4	-0.011224	0.349855	0.41525	0.998082	0.00269116	7.35538e-05
HTRA3	-0.0131206	-0.386671	-0.714672	0.998082	0.0766426	7.35538e-05
TAF13	0.233172	0.265334	0.654031	0.938696	0.23556	7.35538e-05
KIAA1009	0.0426739	-0.197548	-0.594401	0.998082	0.333079	7.35538e-05
TTC30B	0.0392848	-0.286614	-0.59008	0.998082	0.124037	7.53458e-05
DIO2	0.890834	1.04293	3.13465	0.984244	0.340938	7.53458e-05
ISLR	0.16029	-1.13926	-1.42726	0.998082	0.00462309	7.54423e-05
RELB	0.938356	1.35359	2.47427	0.903345	0.0770157	7.54423e-05
TBC1D22B	0.10957	0.174526	0.480673	0.998082	0.311328	7.54423e-05
HEXDC	-0.304726	-0.481207	-0.650966	0.692594	0.0109624	7.69009e-05
PICALM	-0.0132584	0.280633	0.354464	0.998082	0.00541824	7.7386e-05
CDC42	0.10403	0.254884	0.295104	0.938696	0.00193239	7.84093e-05
SUOX	-0.181937	-0.425181	-0.539279	0.940758	0.00590172	7.96073e-05
LIMD2	0.409711	0.496084	0.700731	0.433763	0.015944	7.98412e-05
CTNNB1	0.100628	0.216906	0.362348	0.986275	0.0475938	7.98412e-05
FPR1	2.49536	-0.290959	1.97813	6.38321e-06	0.754357	8.03191e-05
SLAMF7	0.282616	0.524735	2.51554	0.998082	0.661386	8.0682e-05
B3GALT1	-0.0434592	-1.60185	-1.66073	0.998082	0.000528944	8.08242e-05
HMGN2P46	0.00584208	1.47084	1.85089	0.998329	0.00573999	8.08242e-05
ANXA2	0.1101	0.438798	0.541144	0.998082	0.00414294	8.23907e-05
RP11-457M11.2	1.43121	0.419052	-21.2576	0.998082	0.968559	8.4098e-05
SPTLC2	-0.0323449	0.587304	0.518591	0.998082	1.80743e-05	8.57265e-05
GPRC5C	0.00458867	0.607855	0.643433	0.998082	0.000601276	8.57265e-05
TMEM154	0.726048	0.782011	1.15076	0.322526	0.0221485	8.58841e-05
TMEM254	-0.108409	-0.205193	-0.411553	0.993504	0.119363	8.66392e-05
ESRRA	0.027263	0.490896	0.568065	0.998082	0.00212438	8.67098e-05
PPP2CB	0.0351935	0.0392912	0.370563	0.998082	0.80983	8.82421e-05
PGBD2	-0.208201	-0.41458	-0.666564	0.958434	0.0393583	8.82852e-05
FAM219A	0.0668239	0.21026	0.659356	0.998082	0.381694	8.83608e-05
TYROBP	2.18103	0.4456	2.50813	0.0199015	0.713904	8.88959e-05
TM9SF3	-0.0223872	0.51341	0.521993	0.998082	0.000317687	8.90953e-05
HERPUD1	0.0900571	0.53708	0.700066	0.998082	0.00804839	8.958e-05
SH3RF3	0.462987	-0.137661	1.0515	0.811989	0.780641	9.04818e-05
HINT1	0.194743	0.269128	0.408705	0.704742	0.0272347	9.09725e-05
ZNF497	-0.113373	-0.84645	-0.809302	0.998082	0.00022273	9.3392e-05
ENSA	0.0712407	0.262736	0.284002	0.998082	0.000954079	9.37039e-05
VAPA	0.124677	0.237707	0.307581	0.860294	0.00778708	9.44767e-05
AADAT	-0.0280492	-0.305661	-0.53761	0.998082	0.0669345	9.44767e-05
JUN	0.323218	0.335875	0.939783	0.940758	0.307558	9.44767e-05
GRAMD1A	0.131207	0.0982139	0.585539	0.998082	0.689369	9.44767e-05
RHEB	0.166655	0.257054	0.352214	0.727974	0.0135764	9.52988e-05
DPY19L3	-0.0291942	-0.367399	-0.466017	0.998082	0.00640272	9.53826e-05
CROT	-0.239041	-0.774195	-0.887389	0.993156	0.00193239	9.55036e-05
EMC2	0.0709408	0.352629	0.453805	0.998082	0.00814558	9.6467e-05
FAM227A	-0.421935	-1.14335	-1.11403	0.874688	0.00028952	9.69895e-05
SMARCD3	-0.196118	-0.836364	-0.921849	0.998082	0.0011526	9.69895e-05
MTMR4	-0.103299	-0.377949	-0.531332	0.998082	0.0156714	9.70151e-05
ITFG2	-0.101473	-0.390053	-0.691085	0.998082	0.0686252	9.79364e-05
USP48	-0.229328	-0.255497	-0.377763	0.373278	0.0240072	9.80463e-05
C1QL1	-0.498937	-1.09054	-2.4794	0.998082	0.127171	0.000100314
PTCH2	-0.120392	-0.574161	-1.01678	0.998082	0.0639644	0.000101085
CCDC136	-0.259035	-0.195105	-1.25125	0.998082	0.699415	0.000101085
TTC34	-1.39914	-1.97765	-2.61657	0.349879	0.00533146	0.000101439
SDE2	-0.0119703	0.108244	0.356419	0.998082	0.422532	0.000102658
ZBTB12	0.0456416	-0.495528	-0.676406	0.998082	0.0128672	0.000102793
ENOSF1	-0.076587	-0.459621	-0.691624	0.998082	0.0270714	0.000103764
RP2	0.154466	0.386101	0.47792	0.964853	0.00560739	0.000103979
RAB5A	0.0288419	0.334738	0.367051	0.998082	0.00128668	0.000104057
GALNT4	0.149156	0.87503	0.779938	0.998082	2.81305e-05	0.000104739
STAT1	0.0277999	0.199006	0.394542	0.998082	0.119593	0.000104739
TMEM80	-0.269464	-0.397154	-0.763848	0.934171	0.09898	0.000104774
TMEM37	0.17952	0.388039	0.832064	0.998082	0.157804	0.000104902
DTX3L	-0.0643412	0.277425	0.339588	0.998082	0.00496795	0.000106226
LRP2	1.23753	2.78702	2.3609	0.612895	8.23516e-06	0.000107023
EPHA7	-0.326344	-0.50459	-1.16858	0.98712	0.197461	0.000107041
OLFML1	0.0657174	-0.733521	-1.52512	0.998082	0.132464	0.000108792
SOX4	0.0424765	-0.251437	-0.485547	0.998082	0.105165	0.000109284
FAM214A	-0.200449	-0.377741	-0.901793	0.998082	0.20781	0.000109942
WNT10B	-0.224111	2.17522	2.71528	0.998082	0.00839968	0.000110346
ALDOC	0.291487	0.530885	0.604418	0.706298	0.00202268	0.00011058
PARP14	0.0340455	0.48296	0.53286	0.998082	0.00144591	0.000111721
BNIP3L	0.207413	0.524578	0.510244	0.862608	0.000185723	0.000114369
YY1AP1	-0.000946726	0.183796	0.257369	0.998082	0.0193178	0.000114369
RHOBTB1	-0.124436	-0.218614	-0.44251	0.984818	0.129087	0.000114735
MAP4K4	0.181651	0.188627	0.418907	0.812462	0.18117	0.000116447
SGMS1	-0.0252607	0.539956	0.634762	0.998082	0.00320251	0.000116972
C4orf3	0.259137	0.333899	0.45126	0.490461	0.0122995	0.000116972
TMED9	0.132526	0.273449	0.31451	0.839569	0.00236925	0.000117333
PCDH8	-0.417773	-2.42487	-3.86255	0.998082	0.00588482	0.000117333
HAPLN3	0.036131	0.776829	1.35187	0.998082	0.0747134	0.000117892
FNDC5	0.488245	-1.06316	-2.02537	0.998082	0.092622	0.000119297
VPS26B	-0.182154	-0.232271	-0.367259	0.666774	0.0396771	0.000120026
TRIM47	0.977099	0.170554	1.23697	0.0726721	0.761062	0.00012046
FMNL1	1.40024	0.127028	1.58588	0.0183722	0.871624	0.000120492
SMNDC1	0.075365	0.14382	0.359294	0.998082	0.259097	0.000121468
TOP3B	-0.264921	-0.69481	-0.739322	0.937235	0.000907658	0.000121841
VPS39	-0.0239462	-0.207311	-0.335333	0.998082	0.0467054	0.000122741
DLG5	-0.0939979	-0.230469	-0.495435	0.998082	0.161126	0.000122741
ICOSLG	-0.14851	0.338999	0.700176	0.998082	0.147229	0.000125119
RABL2A	-0.297413	-0.678707	-0.703213	0.818804	0.000668596	0.00012588
LCP2	2.01619	0.84533	3.2825	0.433763	0.531225	0.000127072
EGLN3	-0.00665395	0.613938	0.719037	0.998082	0.00302009	0.000127633
SZT2	-0.166904	-0.38687	-0.559027	0.981472	0.0219107	0.000127633
ISL2	-0.848745	-0.358482	-1.41829	0.386324	0.487487	0.000127633
MRPL14	0.202507	0.396414	0.406563	0.680462	0.000592276	0.000131341
NAPG	0.00455736	0.279958	0.411205	0.998082	0.0278982	0.000132222
IFNAR2	0.134472	0.330136	0.598171	0.998082	0.0861227	0.000132222
VPRBP	-0.0182036	0.386238	0.389077	0.998082	0.000451721	0.000132804
AZI2	0.116969	0.110185	0.473691	0.998082	0.560898	0.000132804
TMEM218	-0.0181813	-0.224591	-0.677926	0.998082	0.357065	0.000133345
SH3BP1	-0.0067755	0.214314	0.514534	0.998082	0.230799	0.000133648
CACNA1G	0.0263684	-0.388985	-1.1561	0.998082	0.337879	0.000133746
PNISR	-0.118614	-0.321738	-0.350856	0.946821	0.00135493	0.000134116
PGAM1	0.198325	0.288011	0.340676	0.479893	0.00353211	0.000134116
PLIN2	0.169376	0.533484	0.742312	0.998082	0.016461	0.0001365
FRZB	-0.0229877	-0.188126	-0.897091	0.998082	0.600027	0.000137514
DCAF4	0.209385	0.675541	0.692473	0.984818	0.000652721	0.00013876
PTRH2	0.21856	0.519827	0.563879	0.90782	0.00140397	0.000139442
TAF5L	0.0418368	0.458876	0.393776	0.998082	2.32786e-05	0.000140645
AC026703.1	-0.11038	-0.531282	-1.30707	0.998082	0.240629	0.000140708
NFKBIE	1.16047	1.34432	1.8676	0.399758	0.0186492	0.000142072
DCUN1D5	0.0810082	0.463849	0.513325	0.998082	0.00176409	0.000142083
B3GNT9	0.0298142	-0.244025	-0.919694	0.998082	0.476522	0.000143672
CADPS2	-0.138721	-0.585698	-0.734623	0.998082	0.00676058	0.000144143
RASA3	0.507204	0.304225	0.780951	0.333669	0.295409	0.000144343
GSKIP	-0.047876	0.574642	0.756622	0.998082	0.0110716	0.000144582
NT5DC1	-0.179518	0.491046	0.533519	0.955799	0.00140397	0.000145607
CHTF8	0.0417015	-0.189075	-0.32095	0.998082	0.0635878	0.000145607
MORF4L1	0.110581	0.14373	0.206923	0.608433	0.0226856	0.000145614
ITPKC	0.0195543	0.208556	0.444861	0.998082	0.172552	0.000145848
TIGD1	-0.172309	-0.51862	-0.693353	0.998082	0.0132246	0.00014689
GSPT1	0.0377991	0.22975	0.384653	0.998082	0.0590043	0.000149767
FZD2	0.127383	-0.273774	-0.976379	0.998082	0.452742	0.000149767
PLXNA2	-0.374531	-0.188272	-0.73068	0.64644	0.501429	0.000149767
ZNF318	-0.0523295	-0.272987	-0.345995	0.998082	0.00877686	0.000150749
KIF2A	0.0173851	0.512248	0.596101	0.998082	0.003232	0.000151419
SLC38A2	0.0466707	0.232074	0.330184	0.998082	0.0209226	0.000152356
CD4	-0.902981	-1.14934	-1.19926	0.0724241	0.000601276	0.000152711
PNMAL2	-0.24795	-0.620439	-2.27646	0.998082	0.408215	0.000153635
LDB2	0.181298	-1.01598	-0.954548	0.998082	0.000136118	0.000154005
PIK3R5	2.12369	1.03249	2.8918	0.156267	0.36787	0.000154491
IL18R1	0.00175226	0.783829	1.10829	0.999289	0.0217515	0.000155278
USP12	0.00819173	0.516929	0.528083	0.998082	0.000601276	0.000155333
SEC61B	0.255974	0.194892	0.393395	0.316447	0.140931	0.000156748
HS3ST5	-0.649193	-0.65764	-2.20296	0.95564	0.354434	0.000157033
BNIP3	0.361849	0.416453	0.72435	0.684172	0.0726843	0.000158455
FAM217B	-0.0036617	-0.0317819	-0.605116	0.998082	0.913556	0.000158937
HEG1	0.290287	0.43332	1.22823	0.998082	0.335204	0.000159117
SERPINB8	0.00536563	0.423265	0.864086	0.998082	0.146009	0.000159769
C16orf87	0.122543	0.316225	0.534189	0.998082	0.0686681	0.000160222
TARBP1	-0.385555	-0.700792	-0.744463	0.635452	0.00109884	0.000163033
EPT1	-0.0159938	0.594193	0.523408	0.998082	4.00414e-05	0.000164116
DAG1	-0.060922	0.476276	0.448702	0.998082	0.000148551	0.000164116
CMTR1	-0.102928	-0.356494	-0.394413	0.998082	0.00195097	0.000164116
PAK2	-0.0132035	0.308195	0.429203	0.998082	0.0184608	0.000164116
ZDHHC8P1	-0.775406	-1.06081	-1.44819	0.60538	0.015944	0.000165015
CENPE	-0.104361	-0.776668	-0.966253	0.998082	0.00680715	0.000166088
CDC42EP1	-0.0564181	0.340031	0.5134	0.998082	0.0335016	0.000167896
ABCC9	-0.191786	-0.654508	-1.22964	0.998082	0.0986371	0.000168362
GRIA4	-0.0781681	-0.0127595	-0.963045	0.998082	0.978908	0.000168362
MDFI	0.0704218	-0.276545	-0.889413	0.998082	0.402207	0.000168443
ABCC5	-0.272508	-0.328528	-0.691441	0.889712	0.159594	0.000169502
LACTB	0.0552098	0.427572	0.668303	0.998082	0.0424993	0.000171184
C2orf88	-0.0426556	0.630564	1.24654	0.998082	0.134135	0.00017225
MAB21L2	-0.497966	-0.484503	-1.15902	0.83732	0.231834	0.00017225
ZFP36	0.0073201	0.108703	0.897205	0.998082	0.789171	0.000172445
C19orf59	4.82644	-0.55505	5.60631	0.0344939	0.868716	0.000173055
MMD	0.144329	0.209513	0.550534	0.998082	0.297051	0.000173299
LRRC14	-0.00277622	-0.40638	-0.441111	0.998082	0.00156824	0.000173899
FUT4	-0.172811	0.691785	0.527421	0.966163	1.0071e-06	0.000176251
SELENBP1	-0.0302306	-0.549819	-0.588041	0.998082	0.00134188	0.000176291
SLC25A33	0.0177865	0.35485	0.494585	0.998082	0.0240187	0.000176469
SLC39A8	0.526484	-0.0113433	1.3609	0.911461	0.988514	0.000176719
TFRC	0.00961547	0.699628	0.793269	0.998082	0.00257001	0.000178034
GRPEL2	0.0360188	0.424851	0.502669	0.998082	0.00494848	0.000181422
SNCG	0.149994	-0.758159	-0.964171	0.998082	0.00920136	0.000181422
RHOG	0.178734	0.20146	0.553821	0.971731	0.326534	0.000181992
PPP1R10	-0.0172579	-0.208285	-0.347721	0.998082	0.0630489	0.000183116
LMAN1	0.0674474	0.274067	0.371143	0.998082	0.0155058	0.000184012
NREP	0.0793233	-0.399566	-0.502712	0.998082	0.00816105	0.000184133
KLF16	0.0237014	0.805212	0.761298	0.998082	0.000198395	0.000185458
EDA2R	-0.0611276	-0.821088	-0.804124	0.998082	0.000425606	0.000185855
KAT6B	-0.128128	-0.0170856	-0.532974	0.998082	0.949661	0.000186274
NAPSA	-0.113174	-0.358101	-2.82581	0.998082	0.729155	0.000188215
C5orf54	-0.131321	-0.520363	-0.803762	0.998082	0.0388905	0.000188304
TTC9	0.0162358	0.670273	0.735307	0.998082	0.00193239	0.000191079
SFRP1	0.0180951	-1.22802	-1.25024	0.998082	0.000664182	0.000191675
ADAM9	0.0203551	0.535232	0.606077	0.998082	0.00267198	0.00019197
ODF3B	-0.0687451	1.18821	1.38152	0.998082	0.00502393	0.000193586
GTF2E2	0.158451	0.18846	0.420327	0.934171	0.204787	0.000193586
TNFRSF10B	0.103581	-0.00209019	0.478614	0.998082	0.993591	0.000193586
FLRT1	-0.106852	-1.39809	-1.83921	0.998082	0.00976127	0.000197807
SS18	-0.0285804	0.231455	0.286927	0.998082	0.00822588	0.000201019
FAM57A	0.0990166	0.301129	0.439328	0.998082	0.0298771	0.000202381
IL4I1	1.41348	2.66873	2.7917	0.785673	0.00137053	0.000203829
EIF4A1	0.0540349	0.205252	0.38808	0.998082	0.11237	0.000203835
RAB6A	0.0595272	0.271881	0.395674	0.998082	0.0281739	0.000203877
ABHD17C	0.0327463	0.242533	0.451213	0.998082	0.107114	0.00020444
KIAA0368	0.0221296	0.36686	0.473965	0.998082	0.0111193	0.000205068
ATP6V1B2	0.149319	0.173399	0.284082	0.658837	0.0627467	0.000205569
DOPEY1	-0.0422373	0.42739	0.500092	0.998082	0.00442368	0.00020792
STX11	2.4221	0.579428	2.83122	0.0498501	0.702498	0.00021027
MOB4	0.143554	0.327671	0.429207	0.964434	0.0133886	0.000211676
AXIN1	-0.0656753	0.337739	0.393803	0.998082	0.0045351	0.00021175
2021-09-15	0.13305	0.254478	0.356225	0.938696	0.0217991	0.000212534
RBM8A	0.139211	0.194996	0.242493	0.54802	0.00856576	0.000213052
ZC3H11A	0.0240068	-0.0804094	-0.18416	0.998082	0.219743	0.000213369
NMB	0.075339	0.96877	0.813557	0.998082	1.97697e-05	0.000213757
FAM102B	0.0267534	0.141176	0.395024	0.998082	0.344873	0.000214594
ZNF692	-0.239379	-0.970464	-0.89068	0.997713	0.000136118	0.00021685
PPP3CA	0.112956	0.452168	0.473542	0.998082	0.00116229	0.00021685
SLMO2	-0.0942315	0.256168	0.327181	0.993256	0.0109624	0.000217875
ARMCX3	0.0274822	0.213989	0.326495	0.998082	0.0405053	0.000217875
ERN1	-0.0299717	0.35825	0.617829	0.998082	0.0811765	0.000218386
CPSF1	-0.397251	-0.822947	-0.888318	0.805022	0.00177975	0.000220763
FAM49B	0.0867578	0.257606	0.335997	0.998082	0.0137894	0.000220763
SENP7	-0.101888	-0.456504	-0.47597	0.998082	0.00118362	0.000220875
RPN1	0.0910279	0.193882	0.233043	0.911461	0.00595377	0.000220967
CLIP1	-0.0587961	0.34141	0.476878	0.998082	0.022343	0.000221111
TMED7	0.0669261	0.306145	0.366706	0.998082	0.00573125	0.000221671
FAM208A	0.0324782	-0.210682	-0.324125	0.998082	0.0413744	0.000221726
AHSA2	-0.449247	-0.843344	-0.876883	0.679642	0.00104048	0.000225956
CTBP2	0.0111012	0.341538	0.374962	0.998082	0.00213916	0.000225956
IL23A	-0.237838	1.19566	2.03549	0.998082	0.0880682	0.000225956
PRRC1	0.0581737	0.240053	0.311857	0.998082	0.0126479	0.000225984
OR2I1P	1.36821	2.77884	2.89936	0.812462	0.00116698	0.000226383
OXTR	0.136275	0.876313	1.04424	0.998082	0.00680715	0.000226581
CD55	0.101584	0.691344	1.09101	0.998082	0.048759	0.000226581
TGIF1	0.0810529	0.125456	0.408621	0.998082	0.432458	0.000226581
PPP2CA	0.0190694	0.380846	0.304601	0.998082	6.92513e-06	0.000226751
TRIM40	0.442852	1.44221	2.33833	0.998082	0.0676462	0.000226751
PATZ1	0.0913871	-0.184789	-0.351678	0.998082	0.119908	0.000226751
CYR61	0.679036	-0.690166	0.952963	0.229478	0.025081	0.000227307
KCNJ2	1.55531	0.0929237	1.69915	0.0191899	0.922971	0.000227776
TIMM10B	-0.0853104	0.519719	0.521382	0.998082	0.000667617	0.000228296
TXK	-0.103848	-1.23605	-2.28925	0.998082	0.0763174	0.000228296
FIGN	0.00332645	-0.290327	-1.02501	0.998082	0.461268	0.000228296
SLC20A1	0.17684	0.273441	0.503724	0.947956	0.105289	0.000229166
ZFAND5	0.0764642	0.0993818	0.299291	0.998082	0.382255	0.000230417
CCL8	3.45535	2.21148	6.95757	0.776538	NA	0.000230417
TPM4	0.109812	0.233917	0.377047	0.98854	0.0550511	0.000232515
EPOR	-0.179088	-0.522751	-0.693895	0.998082	0.0151954	0.000233244
RTEL1	-0.385123	-0.702504	-0.87313	0.8153	0.00790885	0.000235598
P2RY1	-0.427545	-0.31944	-1.12588	0.924743	0.464853	0.000237261
C14orf119	0.158578	0.285921	0.306294	0.680462	0.00191381	0.000237509
RAP2A	0.167269	0.184314	0.348619	0.75641	0.123124	0.000238098
SMO	-0.15969	-0.420467	-0.661109	0.998082	0.0476818	0.000238852
CDH3	0.288476	0.416378	0.606858	0.760445	0.0303757	0.000239203
DYNLL2	-0.0170948	-0.0808888	-0.33754	0.998082	0.556332	0.000239555
FNBP1L	0.0604729	0.300756	0.274449	0.998082	0.000136118	0.000239749
MEX3B	-0.178466	-0.697744	-0.892312	0.998082	0.0111147	0.000239816
CDK10	-0.353905	-0.653487	-0.710052	0.708816	0.00198853	0.00023994
VAMP3	0.0592148	0.182034	0.255569	0.998082	0.0252206	0.00023994
C4orf19	-0.0399492	0.83142	0.842965	0.998082	0.000789257	0.000241309
RBM19	-0.170055	-0.398255	-0.419066	0.887317	0.0016529	0.000243687
PLEKHA6	-0.170747	-0.30546	-0.470366	0.940758	0.0424993	0.000243687
VPS18	0.0386079	0.41245	0.460419	0.998082	0.00309577	0.000245871
NEXN	-0.105781	-0.566342	-0.872975	0.998082	0.0432771	0.000247053
TEAD4	0.124143	0.11886	0.690998	0.998082	0.710274	0.000247053
HAS2	1.0163	-0.108199	1.67717	0.479351	0.897882	0.00024814
CAD	0.0202285	-0.593278	-0.700959	0.998082	0.00528615	0.000249146
NYNRIN	-0.0415478	-0.466697	-0.71364	0.998082	0.0410626	0.000249797
RP11-155G14.5	0.0555834	0.459311	1.27539	0.998082	0.373991	0.000250416
VNN2	1.06188	0.818201	1.53514	0.272707	0.127916	0.000250482
LARP4B	-0.0685814	0.354524	0.39107	0.998082	0.00256701	0.000251422
CALU	0.125494	0.233654	0.332625	0.938696	0.0264737	0.000252396
CD38	0.791328	1.79696	2.28088	0.980658	0.0228242	0.000252655
KLHL4	-0.314366	-1.31326	-2.23277	0.998082	0.0678209	0.000252655
MTUS1	0.022267	0.332224	0.477794	0.998082	0.0285762	0.000257378
FGD1	-0.0541993	-0.439321	-0.595008	0.998082	0.0185555	0.000257784
NDUFS4	0.232021	0.163294	0.354274	0.367968	0.204787	0.000258672
DNAJB1	0.132667	-0.362668	-0.384273	0.951595	0.00153409	0.000259904
HIF3A	-0.531509	-1.03381	-1.29319	0.88055	0.00923335	0.00026225
ADSSL1	-0.232949	-0.353992	-1.20092	0.998082	0.435125	0.00026251
B2M	-0.0661777	0.557986	0.698758	0.998082	0.00961899	0.00026572
PFKP	-0.0240402	0.517328	0.552454	0.998082	0.00171007	0.000266834
SMARCA5	-0.00845441	-0.186164	-0.336763	0.998082	0.100999	0.000267241
PRRG4	0.0707872	0.747781	0.776867	0.998082	0.00136228	0.000268323
LYSMD3	-0.0434966	0.340139	0.479529	0.998082	0.0265963	0.000269398
MAT2A	-0.00718005	-0.26127	-0.392675	0.998082	0.0383296	0.000269398
C15orf52	-0.865479	0.0336008	-1.76892	0.67104	0.970158	0.000269515
DYNC1LI1	0.0727189	0.316974	0.412474	0.998082	0.0145987	0.00026961
AC004917.1	0.473411	0.857809	1.45206	0.979701	0.0822513	0.000273589
EP400	-0.0886057	-0.47254	-0.457127	0.998082	0.000449431	0.000274058
GSTA4	-0.0437258	-0.399818	-0.43029	0.998082	0.00209891	0.000274739
DAPP1	0.925776	1.62504	2.14112	0.887317	0.0191371	0.000274739
PATL1	0.00429485	0.283895	0.46033	0.998082	0.0620986	0.000275567
PRMT7	-0.151918	-0.124028	-0.470804	0.967918	0.51338	0.000275567
E2F2	-0.357708	-0.564703	-1.04187	0.951122	0.107281	0.000275818
HSD17B4	-0.141994	0.52624	0.602876	0.998082	0.00405852	0.00027743
LAMA4	0.134558	-0.565275	-0.963487	0.998082	0.0769828	0.000278603
DDX3Y	1.9499	0.0948023	3.07766	0.498952	0.961311	0.000278967
SLC25A37	0.00638143	-0.0662675	0.599467	0.998082	0.814806	0.000282977
FAM134C	-0.0748706	-0.298858	-0.401918	0.998082	0.0190813	0.000284429
FBXO34	0.183572	0.421675	0.497165	0.940758	0.00590172	0.000284642
NFYB	0.0723119	-0.0644723	-0.355457	0.998082	0.681515	0.000284809
C1orf198	0.144748	0.249489	0.480205	0.985696	0.13466	0.000288147
ARHGAP9	2.54859	-0.180355	2.34214	0.00134376	0.904256	0.000289272
UBE2J1	0.0781889	0.350577	0.38344	0.998082	0.00254859	0.000290007
AP1S2	-0.0832485	0.365143	0.511747	0.998082	0.0265963	0.00029093
LIAS	0.151664	-0.484572	-0.555396	0.994081	0.00553666	0.000290946
ZNF333	-0.426784	-0.478881	-0.550575	0.120445	0.00573125	0.00029559
KCNAB3	-0.225826	-0.686762	-1.09907	0.998082	0.0551629	0.000296389
RASSF8	0.130024	0.234119	0.795009	0.998082	0.462093	0.000296503
ISOC1	0.179022	0.307713	0.490048	0.940758	0.0580078	0.000298206
CLIC1	0.106426	0.261845	0.406232	0.998082	0.048484	0.000298653
C1GALT1	-0.092909	0.500881	0.47591	0.998082	0.000359355	0.0002987
PDGFC	0.0650203	-0.149819	0.506703	0.998082	0.461974	0.000299687
CETN2	0.225217	0.19263	0.289995	0.139589	0.0459985	0.000301939
SNRNP200	0.0361997	-0.239681	-0.236275	0.998082	0.00065449	0.000303217
NAP1L3	-0.265509	-0.74613	-1.14962	0.998082	0.0454097	0.000304082
HSPA8	0.0388711	-0.491676	-0.482099	0.998082	0.000586027	0.000304469
FASN	-0.101959	0.512781	0.514472	0.998082	0.000808187	0.000305855
TFE3	0.127572	0.0562221	0.429928	0.990828	0.782532	0.000305863
GTF2IRD2	-0.476713	-0.731911	-0.833106	0.570995	0.00446019	0.000309394
IFI44	0.255351	-0.227616	-1.51495	0.998082	0.726178	0.000316217
ARF1	0.00272034	0.107967	0.280645	0.998082	0.30718	0.00031638
WASH3P	-0.230424	-0.429968	-0.614258	0.940758	0.0295055	0.000319702
SCUBE3	-0.0915945	-0.665534	-1.01997	0.998082	0.0457465	0.000321504
GATAD2A	0.0496179	0.387504	0.431568	0.998082	0.0033921	0.000326099
FAM107B	-0.012629	0.487944	0.354534	0.998082	7.91911e-07	0.000326296
CNTN3	0.0784258	-1.75586	-1.61406	0.998082	0.000354527	0.000326825
ZNF721	0.111287	0.322632	0.534107	0.998082	0.0738011	0.000329252
WARS	0.210652	0.277188	0.526726	0.911461	0.131201	0.000330178
SEC63	-0.00783466	0.198861	0.453972	0.998082	0.231834	0.000332007
CRIPAK	-0.528439	-0.760998	-0.958045	0.612895	0.0115777	0.000332251
KIAA0895L	-0.446923	-0.653691	-0.64294	0.271511	0.000700347	0.000332998
TICAM1	-0.146898	0.148207	0.665999	0.998082	0.615203	0.000333513
GPRASP1	-0.175219	-0.422263	-1.02583	0.998082	0.257809	0.000334908
ELN	-0.437119	-0.910021	-1.08464	0.906896	0.00708042	0.000335867
CXorf40B	0.00237084	0.329361	0.373594	0.998082	0.00520936	0.000336482
SLC7A2	-0.069024	0.314339	0.760501	0.998082	0.266564	0.000339163
EVC2	0.187141	-0.537749	-0.78847	0.998082	0.0358022	0.000339534
OR7E11P	-0.426071	4.14566	3.94299	0.998082	0.000403634	0.000339888
BATF3	1.29261	2.11377	2.5179	0.761451	0.00999879	0.000347472
WDR45B	0.0892771	0.330469	0.461607	0.998082	0.0264869	0.000348677
GLUD1	-0.0293137	0.326055	0.351738	0.998082	0.00245783	0.00035327
FLVCR1	-0.216439	0.786261	0.770575	0.997756	0.000676173	0.000357697
PSMB10	0.193723	0.645614	0.622017	0.984818	0.0005714	0.000357807
EPAS1	0.0537162	0.405988	0.730369	0.998082	0.106119	0.000360216
MICALL2	-0.435891	-0.567109	-0.872777	0.735193	0.0495872	0.000360768
CHORDC1	-0.0558981	-0.489692	-0.532843	0.998082	0.00278478	0.000361076
ATP5SL	0.0756653	0.164814	0.312763	0.998082	0.142748	0.000361226
FAIM2	0.0624679	-0.268536	-1.63457	0.998082	0.700674	0.000371387
ARPC5L	0.0239546	0.313408	0.397556	0.998082	0.0136592	0.000372303
ADAMTS9	0.547181	0.309121	0.906593	0.528335	0.381721	0.000373493
EMR3	3.45578	1.18841	3.51418	0.0105031	0.468348	0.000374569
ARHGAP31	0.498295	0.457163	1.08258	0.825641	0.261847	0.000374598
ATP6V1G1	0.164522	0.311055	0.331538	0.746415	0.00224061	0.000375064
IFT57	0.101191	0.225265	0.532715	0.998082	0.26048	0.000376363
PAFAH1B1	-0.216302	0.186517	0.406941	0.679642	0.210393	0.000378867
RCBTB2	0.105647	-0.841745	-1.04822	0.998082	0.0112173	0.000380178
ABCA1	0.096151	0.223178	0.730064	0.998082	0.45041	0.000380178
CYP2U1	0.193704	-0.390538	-1.16255	0.998082	0.371349	0.000380394
UBE2E2	0.018647	0.12976	0.404113	0.998082	0.433407	0.000380394
GADD45B	0.680506	0.431138	0.831099	0.105883	0.157258	0.000380532
MRPS18A	0.103144	0.341235	0.409646	0.998082	0.00886117	0.000381552
KLHDC1	-0.325311	-1.07067	-1.61722	0.998082	0.0348348	0.000381552
CEP192	0.0403043	-0.598216	-0.52973	0.998082	0.000133713	0.000382828
DRAM2	0.167549	0.258492	0.350671	0.788064	0.0241267	0.000383918
CACNB3	-0.138368	-0.387021	-0.569301	0.998082	0.0385529	0.000384858
HSPD1P6	0.833161	0.441639	2.6714	0.993504	0.750297	0.000390676
PDPR	-0.0629961	-0.258002	-0.410037	0.998082	0.0627318	0.000393264
ARPC2	0.0951119	0.256577	0.310134	0.984818	0.00886117	0.000393692
ENGASE	-0.328779	-0.725765	-0.724059	0.834642	0.00098127	0.000397134
KRCC1	0.0608561	-0.320521	-0.329634	0.998082	0.00173855	0.000400499
DNMBP	-0.162086	-0.14743	-0.295393	0.635452	0.164799	0.000402109
KCTD9	-0.0266203	0.417571	0.470258	0.998082	0.00476838	0.000403718
PGM1	0.219383	0.227266	0.331491	0.38996	0.0390315	0.000404566
FDCSP	0.937415	2.7116	4.73262	0.998082	0.11278	0.000404566
ALG6	-0.0279759	-0.320721	-0.427176	0.998082	0.0225289	0.00040531
ADCK1	-0.0593806	-0.846713	-0.813481	0.998082	0.000869711	0.000405731
MT1G	0.262655	-2.54783	-3.44402	0.998082	0.0216041	0.000405731
C10orf118	-0.210921	0.387898	0.642889	0.980107	0.0771292	0.000405731
RP11-697N18.3	1.40986	1.3646	3.24088	0.911461	0.318694	0.000405731
CD274	1.40411	1.29974	3.18235	0.885205	0.325988	0.000405731
THADA	0.00864855	-0.562746	-0.529231	0.998082	0.000461167	0.000414242
MDN1	0.231463	-0.620407	-0.728729	0.981472	0.00684992	0.000416317
PALLD	0.32648	-0.150052	0.557099	0.589565	0.518921	0.00041787
CXorf38	-0.0665914	0.308471	0.441848	0.998082	0.0400083	0.000418034
PMS1	-0.0708539	-0.63802	-0.696409	0.998082	0.00315444	0.000418786
POLR1D	0.0737	0.256673	0.341761	0.998082	0.0214851	0.000427359
SPRN	-0.0680424	-0.683076	-0.910878	0.998082	0.0210323	0.000428475
KCTD5	0.123085	0.262888	0.34596	0.959913	0.0212207	0.000434952
ZDHHC13	0.111482	0.486447	0.477731	0.998082	0.00100304	0.000435666
CKAP2	-0.0641575	-0.166159	-0.39287	0.998082	0.261249	0.000442232
APOBEC3C	-0.0916302	-0.191592	-0.419177	0.998082	0.217047	0.000442805
PSMC1P1	0.175723	0.370095	0.461809	0.940758	0.0132714	0.000445857
NCALD	0.0568114	-0.74268	-1.22727	0.998082	0.0725314	0.00044635
C1orf123	0.0783708	-0.370435	-0.462526	0.998082	0.0133076	0.000446521
PPP1R15A	0.215146	-0.191372	0.625095	0.966163	0.456049	0.000446521
PLEKHA8P1	-0.183554	-0.154676	-1.01546	0.998082	0.731081	0.00045072
NEDD9	0.485511	0.199186	0.696935	0.316368	0.493779	0.000458215
ARID1B	0.0550312	-0.174194	-0.307069	0.998082	0.104674	0.000459437
PLEKHB2	0.0463758	0.374785	0.441064	0.998082	0.00760808	0.000459449
TFPI2	0.740178	0.413634	1.32957	0.645683	0.450209	0.000462532
EHD3	-0.0686142	-0.26966	-0.782218	0.998082	0.379458	0.000463018
TFG	-0.0072964	0.174841	0.253022	0.998082	0.0390315	0.000464237
SIN3A	-0.0485718	0.428614	0.427603	0.998082	0.00115245	0.000464895
KLHL28	0.0795095	0.545198	0.60104	0.998082	0.00411678	0.000466676
THEM4	-0.141479	-0.347706	-0.49241	0.993504	0.0338886	0.000467277
MICU1	0.0545514	0.458533	0.498369	0.998082	0.00335574	0.000470383
SERF2	0.157118	0.354968	0.415765	0.940758	0.00727597	0.000473991
PODXL2	-0.145623	-0.600136	-0.733374	0.998082	0.0112173	0.000474031
KNDC1	-0.101418	-0.475237	-1.70701	0.998082	0.480461	0.000474445
MAD1L1	-0.221753	-0.648414	-0.775396	0.993756	0.00976127	0.000474819
NAA25	-0.100214	0.513988	0.428871	0.998082	5.61996e-05	0.000474912
SHC1	-0.024162	0.245698	0.399566	0.998082	0.0742988	0.000479345
KRBA2	-0.0174073	-0.631403	-1.04774	0.998082	0.0749271	0.000479409
THNSL1	0.120295	-0.682372	-0.51232	0.998082	1.38957e-05	0.000482967
KIAA0232	-0.0776423	0.373841	0.358787	0.998082	0.000700347	0.000483509
MAST2	-0.299339	-0.473801	-0.431688	0.316561	0.000335065	0.000486464
ADPRHL2	0.181814	0.170363	0.380278	0.8153	0.244488	0.000486464
HNRNPH1	-0.120953	-0.347109	-0.335403	0.951595	0.000737701	0.000486622
EIF5	0.0160049	0.228316	0.278081	0.998082	0.0109624	0.000489896
SLC4A3	-0.0851659	-0.562321	-0.992722	0.998082	0.103116	0.000491533
CHCHD7	0.196284	0.377573	0.448861	0.88055	0.00920136	0.000496197
GBAP1	-0.436471	-0.952279	-0.911924	0.781042	0.00104377	0.000498167
EIF3J	-0.0570878	0.345256	0.43545	0.998082	0.0149356	0.000504206
DUSP3	0.106417	0.341675	0.426098	0.998082	0.0135764	0.00050553
NRIP3	0.664015	-0.110452	1.17002	0.687857	0.873703	0.000505565
ZNF711	-0.0168164	-0.371275	-0.440414	0.998082	0.00894594	0.00050877
PDIA3P1	-0.128092	-0.231607	-0.701428	0.998082	0.395124	0.00050935
STAC2	-0.298854	-0.186656	-2.06255	0.998082	0.824832	0.00051074
FAM162A	0.146943	0.389635	0.452379	0.981472	0.00720614	0.000512873
HOXB6	-0.447742	-0.104916	-0.933121	0.781129	0.812835	0.000520082
STEAP3	-0.126524	-0.590696	-0.527962	0.998082	0.000246211	0.000520823
ANAPC2	-0.0107621	-0.328613	-0.429643	0.998082	0.0215176	0.000520823
TRMT10B	-0.313429	-0.399803	-0.611368	0.724022	0.0569663	0.000523332
SNRPA1	0.0721451	0.301001	0.397422	0.998082	0.0225289	0.000526014
ZFAND6	0.0578682	0.259947	0.285356	0.998082	0.00443473	0.000530141
RSAD1	-0.027197	-0.502732	-0.504513	0.998082	0.00146758	0.000530434
ZC3H4	0.119735	-0.33986	-0.532688	0.998082	0.0632415	0.000532772
GMPS	-0.0814117	0.309493	0.438569	0.998082	0.0355836	0.000536669
ANKRD28	-0.0390827	0.453339	0.528125	0.998082	0.00774243	0.000539644
REEP5	0.124329	0.394387	0.42595	0.994877	0.00345422	0.000540494
FEM1C	0.153304	0.311755	0.466304	0.981472	0.0510026	0.000542172
EAF2	0.0967524	1.07625	1.11143	0.998082	0.00269899	0.000549811
SELK	0.278213	0.247613	0.482424	0.620883	0.166731	0.000549811
RRP1	0.0636583	0.394577	0.501277	0.998082	0.0171861	0.000553115
GPRASP2	0.0012555	-0.751629	-0.992784	0.999289	0.0217289	0.000553115
GRAMD1B	-0.267343	-0.78905	-1.53826	0.998082	0.1563	0.000554265
CDON	-0.643544	-0.446701	-1.10145	0.602943	0.293235	0.000560919
CPEB2	0.0227849	0.389844	0.716331	0.998082	0.13466	0.000563717
MICALL1	0.0857081	0.326195	0.541136	0.998082	0.0884018	0.000571192
IKZF4	-0.247407	-0.438388	-0.703183	0.959913	0.0705393	0.000572787
SPC24	0.188867	-0.199143	-0.682021	0.998082	0.481687	0.000578447
SYAP1	0.0311445	0.444431	0.461246	0.998082	0.00220016	0.000580708
KHK	-0.329209	-0.878713	-1.39694	0.998082	0.0696112	0.000583497
NXT1	0.116416	0.55644	0.451174	0.998082	4.5216e-05	0.000586824
MAP3K12	-0.251706	-0.625791	-0.808125	0.984818	0.0200921	0.000586824
NONO	-0.0211261	-0.179428	-0.179649	0.998082	0.00146758	0.000589777
KCTD15	-0.0548926	-0.10101	-0.511984	0.998082	0.666313	0.000591402
ALDOA	-0.000771488	0.231838	0.376277	0.999104	0.0772036	0.000593561
KCNH2	-0.262865	-0.331988	-0.762584	0.966163	0.251791	0.00059672
KIAA0430	-0.0894394	-0.300308	-0.451268	0.998082	0.0526817	0.000596752
FEM1B	0.0638261	0.331096	0.457531	0.998082	0.031583	0.000601317
FAM111A	-0.412044	-0.39803	-0.434434	0.0245975	0.00450213	0.000605288
COPS2	0.0983368	0.278059	0.37776	0.998082	0.0286322	0.000605288
TTYH2	0.0477143	-0.6964	-1.33844	0.998082	0.143357	0.000605288
CDC42EP4	0.00930918	-0.215685	-0.320299	0.998082	0.0497211	0.000608445
FAM43A	0.693366	0.412748	1.6231	0.906896	0.568155	0.000611483
PDCD10	0.113119	0.38418	0.472784	0.998082	0.0137329	0.000616486
ALPK1	0.0712627	0.119018	0.535679	0.998082	0.629974	0.000617067
D2HGDH	-0.133166	-0.57509	-0.558278	0.998082	0.00104892	0.000618836
ADAMTS10	-0.207898	-0.39599	-0.905002	0.998082	0.247812	0.000621882
CSAD	-0.538132	-1.03996	-0.988205	0.679642	0.000867084	0.000626244
MED21	0.0343646	0.367505	0.500434	0.998082	0.030705	0.000626968
GCNT3	-0.0331183	0.997137	1.35263	0.998082	0.0279604	0.000631522
PCMTD2	-0.103294	-0.382612	-0.546115	0.998082	0.0394194	0.000631532
PLAUR	0.129618	0.460709	0.92821	0.998082	0.186749	0.000642897
RPRD1A	-0.0261019	0.388247	0.38195	0.998082	0.00127991	0.000645052
FUS	0.0771596	-0.282984	-0.319569	0.998082	0.00620169	0.000646431
NCF2	2.33065	0.509533	1.73756	3.58569e-05	0.502579	0.000649836
APBB3	-0.192087	-0.881111	-0.751731	0.998082	0.000157745	0.000649948
NEK9	-0.0495965	-0.281378	-0.517327	0.998082	0.13659	0.000658642
BTF3L4	0.036965	0.193679	0.327259	0.998082	0.0999538	0.000660904
LRSAM1	-0.113812	-0.412737	-0.419996	0.998082	0.00238977	0.000662987
GFPT1	-0.0754471	0.593602	0.635769	0.998082	0.00356348	0.000664667
KCTD12	-0.0143977	-0.0518984	-0.911249	0.998082	0.915576	0.000664667
CHD1	0.0855984	0.159062	0.339289	0.998082	0.221974	0.000666602
IGLON5	0.264762	-0.366396	-0.893393	0.993256	0.289049	0.000668475
XPC	-0.107933	-0.393246	-0.473906	0.998082	0.0120693	0.000668885
ARG2	0.279741	0.478789	0.697858	0.940758	0.0480637	0.000672589
CD47	-0.0248452	0.462256	0.691715	0.998082	0.0536705	0.000677946
SMURF1	-0.117474	0.284138	0.395697	0.996604	0.0359584	0.000679636
DCAF12	0.038506	0.169339	0.26901	0.998082	0.0776066	0.000688222
SLC25A32	0.0745824	0.308998	0.496872	0.998082	0.0833481	0.00069458
RTN4	0.0554822	0.155483	0.369268	0.998082	0.282732	0.00069458
EPHA4	-0.132558	-0.273132	-0.987152	0.998082	0.51471	0.00069458
TMED5	-0.000638042	0.339637	0.443397	0.999289	0.0225405	0.000694928
KIF20A	-0.0839214	-0.171612	-0.454141	0.998082	0.343089	0.000694928
CXXC1	-0.153554	-0.440772	-0.486281	0.984818	0.00560739	0.000696327
TMEM217	0.824411	1.13459	1.82358	0.90782	0.0940127	0.000723832
2021-09-11	0.0886625	0.259442	0.420049	0.998082	0.0825069	0.000725761
CHST14	-0.0550253	-0.369742	-0.573996	0.998082	0.0671617	0.000726015
ACCS	-0.2601	-0.769061	-1.08749	0.998082	0.0402414	0.000731916
TAPBP	-0.0942522	0.381692	0.550756	0.998082	0.0454097	0.000733177
CCDC121	0.172555	-0.279363	-0.683891	0.998082	0.303972	0.000735395
GSTP1	0.070976	0.275195	0.331694	0.998082	0.0122995	0.000737991
ASAP3	-0.00901371	-0.18827	-0.520847	0.998082	0.37288	0.000740644
WASH2P	-0.181867	-0.605591	-0.816904	0.998082	0.0292367	0.000747102
BRD8	-0.211052	-0.586285	-0.451006	0.839569	1.80743e-05	0.000749124
FKBP7	0.113441	-0.4633	-0.760501	0.998082	0.0852241	0.000749124
CEBPZ-AS1	-0.151086	-0.0992947	-0.629639	0.998082	0.741109	0.000749836
FAR2P2	-0.538275	-0.891555	-0.921228	0.612895	0.0027713	0.000752734
KDELC1	0.124596	-0.421333	-0.571754	0.998082	0.0314385	0.000752734
ZMAT1	0.203505	-0.904687	-1.11684	0.998082	0.0150826	0.000754335
CSPG4P12	-0.632398	-0.522025	-0.988592	0.486731	0.14906	0.000767943
CCDC57	-0.208481	-0.421624	-0.413788	0.784173	0.00173855	0.000774194
ST3GAL4	0.343751	-0.157257	0.798434	0.911461	0.68821	0.000778075
BBC3	0.362036	0.212558	0.653233	0.704742	0.453876	0.000780538
RP4-800G7.2	-0.321361	-0.437015	-1.23639	0.998082	0.382255	0.000782745
SIAH2	0.00148612	0.405078	0.387898	0.998082	0.00116229	0.00078517
CASC10	0.216719	-0.637352	-1.10377	0.998082	0.102436	0.000788231
SERPINE1	0.802232	0.507636	1.52766	0.74041	0.426638	0.000797981
BCS1L	-0.262769	-0.429566	-0.663138	0.940758	0.0684776	0.000800339
PTPRE	0.621132	0.596876	1.02694	0.606291	0.116604	0.000800826
ACTR8	0.11946	0.145343	0.373234	0.98712	0.339055	0.00080248
SCRN1	0.0286454	0.278148	0.30251	0.998082	0.00502231	0.000813332
HCLS1	1.8256	0.631198	2.17113	0.118904	0.525754	0.000813475
SKIDA1	0.162956	-0.983332	-1.55421	0.998082	0.0660388	0.000813822
CMBL	-0.0923726	-0.32099	-0.503367	0.998082	0.0729432	0.000815707
DCHS1	-0.0777773	-0.51637	-0.735328	0.998082	0.0428361	0.000817651
TMED2	0.116741	0.288609	0.306428	0.947569	0.00388855	0.000823055
APOBEC3B	-0.025874	0.654432	0.547152	0.998082	0.000116928	0.000830647
C9orf89	0.125086	0.443491	0.60062	0.998082	0.0348348	0.000833453
BACH1	0.00122278	0.238617	0.459459	0.998774	0.173185	0.000844335
CNPY4	0.00716082	-0.514812	-0.631592	0.998082	0.0168309	0.000862194
RBL2	-0.0306828	-0.153177	-0.239065	0.998082	0.0756265	0.000868957
ITGB6	-0.117759	1.08126	1.18069	0.998082	0.00537962	0.000872019
USMG5	0.208353	0.297544	0.351832	0.621906	0.0121886	0.000872397
NTMT1	0.0646805	0.228741	0.483081	0.998082	0.234421	0.000872397
SIGLEC14	2.27336	-0.0169136	3.08939	0.316561	0.993541	0.000872397
MYOCD	-0.695927	-0.471599	-1.12908	0.573722	0.290993	0.000879722
ABCA9	0.201363	-0.792964	-1.38724	0.998082	0.104518	0.000884028
MED31	0.140915	0.493523	0.52252	0.998082	0.00466617	0.000886307
ADAT2	-0.358324	-0.763857	-0.767683	0.848295	0.00217766	0.000886323
SLC30A7	0.12319	0.415134	0.432435	0.998082	0.00350465	0.000888764
NR4A2	-0.26651	0.204741	0.589526	0.911461	0.427405	0.000891358
ID1	0.263439	0.716185	0.984476	0.998082	0.0358862	0.000895987
GLIPR1	0.44958	0.128706	0.877088	0.769121	0.768737	0.000895987
TCF20	-0.00283596	0.386296	0.394811	0.998082	0.00303653	0.000903532
GTPBP4	0.0729286	0.353444	0.574971	0.998082	0.0910883	0.000906251
ANKS1A	-0.0147764	-0.265353	-0.385301	0.998082	0.0513593	0.00090911
TGM2	0.164387	0.548426	0.873302	0.998082	0.0822858	0.000913013
RIT1	0.0517072	0.192471	0.477832	0.998082	0.323575	0.000913013
CMC2	0.104063	0.333423	0.43849	0.998082	0.0293536	0.000915232
PRKAR1A	0.0968068	0.18861	0.279248	0.975442	0.0573471	0.000915232
HOXB5	-0.119576	-0.566306	-1.17328	0.998082	0.204159	0.000915232
STX1B	-0.567224	-0.715877	-1.58875	0.959913	0.244527	0.000915232
ZNF19	-0.083245	-0.278874	-0.771132	0.998082	0.383756	0.000915671
STAU1	0.0252688	0.279385	0.364482	0.998082	0.0261495	0.000920069
MLLT3	-0.120389	-0.872448	-1.00164	0.998082	0.0101878	0.00092214
SEMA3D	-0.111083	-0.0778474	-0.548763	0.998082	0.775954	0.000926764
EME2	-0.23859	-0.404043	-0.653415	0.962151	0.0896036	0.000932295
CNTLN	-0.0538967	-0.439411	-0.696356	0.998082	0.0784084	0.000932705
ASB16	-0.613414	-0.869469	-1.11722	0.666774	0.0240415	0.00094857
FAM126B	-0.0223225	0.169137	0.552176	0.998082	0.480069	0.00094857
AC040977.1	-0.0398481	0.404412	0.428812	0.998082	0.00443473	0.000950776
FGF2	0.0308915	-0.423885	0.896955	0.998082	0.281685	0.000954669
STOM	0.0316542	0.352895	0.79628	0.998082	0.266196	0.000956941
DSE	0.0278544	0.588255	0.708559	0.998082	0.0143215	0.000959393
GALNT1	0.0421381	0.375846	0.409563	0.998082	0.00574506	0.00096204
NLRP1	0.139743	-0.479118	-0.8257	0.998082	0.117161	0.00096204
DHFRL1	0.0254594	-0.394213	-0.715918	0.998082	0.137724	0.00096897
ZNF879	-0.402275	-0.483911	-1.02067	0.938711	0.218882	0.000972095
NSUN4	0.000282783	0.380603	0.393356	0.99931	0.00364569	0.000972362
CLINT1	-0.0699314	0.363882	0.423505	0.998082	0.010883	0.000972605
BCL2L15	-0.360377	2.11901	1.92253	0.998082	0.000593405	0.00097291
KLRAP1	-0.220354	-0.567552	-0.817351	0.998082	0.0476726	0.000976489
TNIP2	0.125019	0.386589	0.499727	0.998082	0.0267964	0.000990177
VASH1	0.112334	-0.340862	-0.523509	0.998082	0.0701405	0.000997496
CD83	0.670871	1.86605	2.85911	0.998082	0.0713393	0.00100339
RAD50	0.0047025	-0.232566	-0.368865	0.998082	0.0840527	0.00100884
TACR3	-0.180874	-1.51674	-2.0652	0.998082	0.0348241	0.00101493
IRS4	1.04578	1.33521	1.8636	0.716048	0.0468922	0.00101579
INPP5F	-0.0516878	-0.312797	-0.423455	0.998082	0.0351135	0.00101726
SSXP10	-0.333467	-1.09644	-0.90638	0.962151	0.000128745	0.00101735
JAZF1	0.161815	0.138129	0.556486	0.998082	0.597592	0.00101735
ZCCHC11	-0.2694	-0.436491	-0.539317	0.807681	0.0183012	0.00102525
CPT1C	-0.239776	-0.773977	-1.06447	0.998082	0.0377437	0.00102525
FAM89A	0.189975	0.458229	0.548178	0.983722	0.0165976	0.00103329
ZNF638	0.0833214	-0.637551	-0.429124	0.998082	8.11348e-07	0.00104074
SPTY2D1	0.0158838	0.331737	0.54122	0.998082	0.0965733	0.00104955
CAPN6	0.113435	-0.982077	-1.06407	0.998082	0.00584426	0.00105316
C1RL	-0.138475	0.244879	0.466035	0.998082	0.174549	0.00105588
RPS6KB1	-0.109822	0.320923	0.411913	0.998082	0.0254642	0.00106127
PTH1R	0.215937	-0.611619	-1.6253	0.998082	0.327666	0.0010615
GMPPB	-0.07136	0.295261	0.340796	0.998082	0.011733	0.00106438
RNF181	0.182038	0.316413	0.476539	0.95564	0.0683428	0.00106438
HERC2P3	-0.483885	-0.577199	-0.80882	0.614834	0.0442535	0.00106632
PPM1A	-0.0930995	0.264585	0.345713	0.998082	0.0292367	0.00106928
SRPR	0.0728559	0.0665009	0.285286	0.998082	0.617778	0.00106928
MKS1	-0.0701081	-0.705452	-0.643285	0.998082	0.000813169	0.00106944
PACS2	-0.265727	-0.33584	-0.424836	0.581722	0.0229676	0.00106944
PGM2L1	-0.0689814	0.83124	1.05148	0.998082	0.0224298	0.00107278
ACAD10	-0.129007	-0.511621	-0.525589	0.998082	0.00361037	0.00107862
UQCR11	0.241583	0.298655	0.393202	0.606751	0.0307403	0.00110151
ARF4	0.149061	0.182163	0.316911	0.862789	0.127879	0.00110566
ZNF213	-0.0649946	-0.445208	-0.577646	0.998082	0.0293817	0.00110802
MTHFSD	-0.0636676	-0.46416	-0.607281	0.998082	0.0293536	0.00110843
PTP4A3	0.174425	0.299656	0.831342	0.998082	0.39769	0.00111308
TTC17	-0.105783	-0.282774	-0.355511	0.998082	0.0223811	0.00111596
MCU	0.135072	0.482648	0.588165	0.998082	0.017112	0.00111622
TGFBR2	-0.00146514	-0.285494	-0.378579	0.998082	0.0317597	0.00112131
ITGA6	0.0391075	0.387943	0.525764	0.998082	0.0365797	0.00112869
EEPD1	0.027055	-0.616213	-0.907446	0.998082	0.0597912	0.001131
RPAP1	-0.108251	-0.541457	-0.475347	0.998082	0.000449431	0.00113178
YRDC	0.0775749	0.228515	0.532018	0.998082	0.305133	0.00115169
ELF3	-0.0594203	0.174571	0.561898	0.998082	0.476187	0.00115169
SLC16A10	0.148399	0.946279	1.1507	0.998082	0.0185488	0.00116175
CRISPLD1	0.247174	-0.272965	-0.792293	0.993504	0.414279	0.0011619
NFATC2	0.0343493	0.376807	0.571742	0.998082	0.0752592	0.0011639
SEC24A	-0.0969711	0.29485	0.473455	0.998082	0.092955	0.00116605
FOXN2	0.020407	0.530218	0.428417	0.998082	0.000105383	0.00118352
BTN2A2	0.0783046	-0.102847	0.475833	0.998082	0.674663	0.00119753
MOV10	-0.236528	-0.600396	-0.556193	0.924096	0.00100304	0.00119941
MAP2K3	0.142755	0.0264753	0.413775	0.981536	0.911352	0.00119941
POMP	0.211796	0.242481	0.34666	0.612895	0.0530272	0.00120681
PLEKHA3	0.136806	0.517177	0.598154	0.998082	0.0129266	0.00120863
NEK1	-0.0251746	-0.368324	-0.597386	0.998082	0.0977232	0.0012121
ARHGAP19	-0.0895671	-0.0870965	-0.470696	0.998082	0.707187	0.00122379
RARG	0.184974	-0.669853	-0.759521	0.998082	0.0115057	0.00122746
NIPA2	0.0725538	0.340669	0.366087	0.998082	0.00622324	0.00122873
CNTROB	-0.300253	-0.593444	-0.5693	0.760445	0.00172449	0.00123035
ADCY10P1	-0.181075	-0.934987	-1.06462	0.998082	0.0118874	0.00123457
CLCN5	-0.0550936	-0.456216	-0.73092	0.998082	0.0925959	0.00123457
PRELID2	0.194961	0.654131	0.603376	0.993504	0.000994103	0.00123465
EVC	-0.0732887	-0.361427	-0.728297	0.998082	0.209566	0.00125037
UBALD2	0.233246	0.532553	0.682272	0.983965	0.0279604	0.00125451
MTMR12	-0.0784043	0.369658	0.484793	0.998082	0.0326619	0.00126381
SPECC1	0.00038995	0.43484	0.473086	0.99931	0.00723441	0.0012674
GAPDH	0.189021	0.191158	0.288528	0.528335	0.0705277	0.00128809
PPP2R1B	-0.0967366	0.37601	0.444006	0.998082	0.014857	0.00128963
NCAPD2	-0.143662	-0.167341	-0.296793	0.848295	0.142471	0.00128963
USP14	-0.0514535	0.242266	0.296033	0.998082	0.0196318	0.00129322
TRA2A	0.0244616	-0.223685	-0.333016	0.998082	0.0673899	0.00129344
TMEM170B	0.0988601	0.701106	0.628423	0.998082	0.000701057	0.00129406
SHISA4	-0.100011	-0.745007	-1.21176	0.998082	0.0988033	0.00129824
PRRT3	0.0426515	-0.420353	-1.12043	0.998082	0.345551	0.00129824
ZNF10	-0.226523	-0.554228	-0.711255	0.990144	0.0280499	0.0013007
RAPH1	-0.0247605	0.638626	0.618784	0.998082	0.00198512	0.00130199
FARP2	-0.0162532	0.391398	0.551591	0.998082	0.0499003	0.00130351
CA5B	-0.122679	0.969571	1.11719	0.998082	0.0124187	0.00131495
PIGV	0.0222745	-0.276155	-0.53729	0.998082	0.193993	0.00131495
TIAF1	-0.595824	-1.04181	-1.29361	0.861336	0.0216186	0.00132102
NAA40	-0.292259	-0.375223	-0.381813	0.270554	0.00391599	0.00132219
TMSB15A	0.0465994	-0.454667	-0.670762	0.998082	0.064144	0.00132482
RBM4B	-0.177907	-0.381577	-0.467561	0.95564	0.0203718	0.00132489
NT5M	-0.298	-0.758246	-1.88322	0.998082	0.290885	0.00134544
ERO1L	-0.0794932	0.849148	0.777082	0.998082	0.000920555	0.00135038
MSX2	0.523327	0.294097	1.2418	0.940758	0.636358	0.00136607
SARM1	-0.0593566	-0.396351	-0.975619	0.998082	0.328932	0.00138157
GARS	0.05722	0.105422	0.428977	0.998082	0.600232	0.00138298
TPCN1	-0.425982	-0.611653	-0.68289	0.60538	0.0094932	0.00139032
IMPG2	-0.230028	-1.00669	-1.55149	0.998082	0.0654027	0.00139032
TLK1	0.0341208	0.430759	0.419971	0.998082	0.00230569	0.00139959
FSTL5	-0.437943	-0.915635	-1.10082	0.940758	0.0176732	0.00139959
GADD45G	0.0509906	-0.0624616	1.15865	0.998082	0.931068	0.00139959
ZCCHC24	0.0257204	-0.157592	-0.595283	0.998082	0.562709	0.00140344
KLF14	-0.841718	-1.6664	-4.27806	0.97341	NA	0.00141138
ZNF76	-0.216768	-0.343204	-0.480723	0.89564	0.0505199	0.0014163
RASL11B	0.0351327	-0.657192	-1.12003	0.998082	0.120582	0.00141926
CNN3	0.15561	0.119068	0.429134	0.972298	0.542948	0.00141926
PIM1	0.264765	-0.148658	0.741999	0.980107	0.689369	0.00141926
LRRC37A17P	-0.0871121	-0.676525	-0.983789	0.998082	0.0631919	0.00142101
ARPC3	0.117636	0.310251	0.374277	0.993756	0.0182894	0.00142989
GINM1	0.0870292	0.192506	0.337881	0.998082	0.147917	0.00143082
PLA2G3	0.0722053	0.927123	1.20151	0.998082	0.0358939	0.00143289
DDX5	0.058526	0.268602	0.318992	0.998082	0.0160948	0.00143329
MYLIP	-0.206778	-0.250836	-0.469523	0.90782	0.176869	0.00143402
NBPF1	-0.0969562	-0.255279	-0.512449	0.998082	0.213566	0.00143402
DNAJC2	0.0335496	0.275461	0.323161	0.998082	0.0161986	0.00143749
TLE4	0.140139	0.465133	0.432358	0.993504	0.00133671	0.00143858
ZG16B	-0.376479	0.973004	1.14227	0.998082	0.0163849	0.00144175
COL6A6	0.0261291	-1.66416	-1.93037	0.998082	0.0136557	0.00144208
CLDND1	0.12736	0.0953739	0.39182	0.993504	0.60883	0.00144208
SRSF10	-0.100783	-0.212785	-0.217423	0.885205	0.00424916	0.00144437
ENO1	0.229567	0.288831	0.418187	0.740087	0.0597912	0.00144437
CD99L2	0.133898	-0.604285	-0.606339	0.998082	0.00335722	0.00144851
KAL1	-0.0330328	-1.00271	-1.10579	0.998082	0.00897322	0.00145209
KCND3	-0.664145	-0.811676	-1.30397	0.807681	0.0973146	0.00145367
PIANP	-0.143642	-0.455203	-0.974508	0.998082	0.237034	0.00145367
LRRTM1	-0.540323	-0.34913	-1.65618	0.981472	0.633565	0.00145367
TMEM248	-0.0103614	0.21307	0.305365	0.998082	0.0587865	0.00146169
TMEM55B	-0.0250554	0.347126	0.377066	0.998082	0.00852046	0.0014636
ABCC3	-0.5795	-0.847996	-1.00393	0.684776	0.015944	0.0014636
WDFY1	0.00700425	0.248139	0.295037	0.998082	0.0171861	0.00146542
C16orf70	0.0154819	-0.122521	-0.467092	0.998082	0.576073	0.0014663
HIVEP1	0.283768	0.0878966	0.601015	0.88055	0.780722	0.00149388
NUP50	0.00916051	0.328892	0.321041	0.998082	0.00253804	0.00152757
NISCH	-0.25491	-0.266207	-0.388762	0.545476	0.0655374	0.00155224
RNF11	0.11915	0.24652	0.431763	0.998082	0.144822	0.00155874
COX7C	0.190592	0.232977	0.343637	0.73771	0.0685935	0.00156179
PKP2	0.0622147	0.346401	0.36123	0.998082	0.00555557	0.00156882
GPC2	-0.23033	-0.386589	-0.791195	0.998082	0.223704	0.00156882
RQCD1	0.0172894	0.228031	0.325008	0.998082	0.0587865	0.00157174
IER3IP1	0.125804	0.370151	0.401888	0.996604	0.00820921	0.00157416
STARD9	-0.400631	-0.46727	-0.673853	0.662889	0.0580644	0.00157454
B3GNT7	-0.140222	0.577314	1.01402	0.998082	0.148705	0.00158067
ATF2	0.0229095	0.383821	0.372645	0.998082	0.00252375	0.00158174
LEPREL4	0.0934772	-0.29728	-0.464665	0.998082	0.0904691	0.00158174
ZNF354C	-0.0917202	-0.179166	-0.528221	0.998082	0.438077	0.00158823
BMS1P5	-0.470246	-0.592299	-1.08801	0.924096	0.167085	0.00159111
ATP12A	1.58595	3.37727	3.97561	0.981472	0.0186492	0.00159181
YWHAZ	-0.0256418	0.322368	0.366107	0.998082	0.0119556	0.00160611
SPTLC3	0.0101822	-1.15214	-0.984949	0.998082	0.000423416	0.00160717
ANXA3	-0.0633905	0.575178	0.593334	0.998082	0.00481348	0.00160816
PDE8A	-0.227078	0.381533	0.456409	0.848295	0.0188393	0.00160856
TMEM33	-0.0131872	0.325297	0.379852	0.998082	0.0157521	0.00160955
NFE2L3	-0.00223429	0.208406	0.560415	0.998082	0.392163	0.00160964
COMMD3	-0.114521	-0.183546	-0.518778	0.998082	0.414711	0.0016165
AGAP10	-0.520089	-0.588885	-0.771215	0.495435	0.0356047	0.00161768
RAB13	0.218245	0.180344	0.362412	0.658831	0.224355	0.0016179
HNRNPF	0.0362982	0.253667	0.241154	0.998082	0.00191381	0.00161876
SRSF6	-0.105305	-0.241096	-0.293729	0.978656	0.0217025	0.00161876
MAPK8	0.143964	0.479616	0.397384	0.980107	0.000277651	0.00163099
AMT	-0.0316072	-0.472593	-0.694971	0.998082	0.0696097	0.00163178
FTH1P15	0.112299	0.211424	0.640537	0.998082	0.473935	0.00163313
C11orf95	0.0910461	-0.261059	-0.529933	0.998082	0.225801	0.00163379
DISP1	-0.114132	-0.0254468	-0.450145	0.998082	0.921958	0.00164345
F11R	-0.0358807	0.492643	0.60314	0.998082	0.0221911	0.00164835
ZDHHC11	-0.285119	-0.780065	-0.907002	0.993504	0.015944	0.00165236
CCDC34	-0.119558	-0.316882	-0.506441	0.998082	0.101322	0.00167167
NPR3	-0.307491	0.1372	-1.02222	0.998082	0.798128	0.00168109
IGFBP5	0.0741556	-0.522416	-0.557458	0.998082	0.00701807	0.00168493
PPP2R3B	-0.519793	-0.718678	-1.31057	0.940758	0.150183	0.00168574
PSD	0.00284171	-0.571096	-0.912193	0.998647	0.0994455	0.00169014
CCDC6	-0.0191098	0.237403	0.207973	0.998082	0.000731867	0.00169115
TJP3	-0.143497	0.679862	0.656269	0.998082	0.00236952	0.0016926
PPIF	0.120314	0.150595	0.3415	0.982993	0.299644	0.00170808
RPL36AL	0.158508	0.290145	0.353227	0.911461	0.0222489	0.00172243
SIRT3	-0.0290894	-0.321399	-0.402198	0.998082	0.0301988	0.00173184
KIAA0247	-0.0732814	0.145575	0.57072	0.998082	0.593285	0.00174044
TIMELESS	-0.16823	-0.363206	-0.447231	0.966163	0.024247	0.00174618
TRAF2	0.0401346	0.293895	0.48147	0.998082	0.120826	0.00174618
SLITRK1	-1.41039	-1.72503	-3.76624	0.866095	NA	0.00174618
FMNL3	0.372073	-0.311628	0.603522	0.6291	0.214918	0.0017525
FAT3	0.966835	-0.500356	-2.08745	0.88055	0.616045	0.00175434
BFSP1	0.188342	-0.332804	-0.921561	0.998082	0.37863	0.00175744
FBXO33	0.0350308	0.306737	0.419578	0.998082	0.0522719	0.00176743
CCAR1	-0.0859962	-0.379357	-0.332586	0.998082	0.000708079	0.00177893
C20orf96	-0.0706984	-0.27225	-0.479653	0.998082	0.152042	0.00179072
ABCC4	0.142051	0.0964777	0.855464	0.998082	0.835215	0.00179549
CPXM1	0.149887	-0.570919	-0.727938	0.998082	0.0309226	0.001804
NCF1C	5.9045	4.37131	5.47296	0.0130751	0.0338943	0.00181223
SCARA5	0.124448	-1.37514	-2.38828	0.998082	0.0796044	0.00181269
ADAMTS4	1.03913	0.0979913	1.58464	0.590425	0.91743	0.00181269
TONSL	-0.307385	-0.426142	-0.463251	0.54802	0.00961445	0.00181803
C5orf45	-0.41331	-0.550165	-0.649913	0.60538	0.0191371	0.00181868
GTF2B	0.104895	0.141631	0.287406	0.981472	0.249092	0.00182191
C2CD4A	0.00874204	1.14542	1.2647	0.998082	0.0104942	0.00182812
ZNF135	-0.16521	-0.516756	-0.601429	0.998082	0.0187998	0.0018286
COG3	-0.00380897	0.128194	0.3052	0.998082	0.333292	0.00184807
FAM163A	0.403953	-1.48556	2.31639	0.998082	0.317993	0.00185556
IFFO1	-0.193302	-0.437191	-1.08402	0.998082	0.338789	0.00185835
ADRB2	0.362759	0.305159	2.06116	0.998082	0.804358	0.00186161
CHST4	-0.434647	1.44507	1.15947	0.993756	0.000155666	0.00186287
TIPARP	-0.0423506	0.27877	0.601394	0.998082	0.272295	0.00186836
EIF2B3	0.0616875	-0.432203	-0.406419	0.998082	0.00236952	0.00187207
LRRN2	-0.114391	-0.838119	-1.81114	0.998082	0.251314	0.00187426
TM4SF1	0.222149	0.457559	0.637465	0.984818	0.0544659	0.00188187
ACAP3	-0.183756	-0.36414	-0.586596	0.997756	0.109206	0.00188593
ITPR2	0.203206	0.130187	0.647831	0.998082	0.695715	0.0018958
CDKN1A	0.253309	0.415023	0.667919	0.966163	0.109206	0.00189703
C14orf105	-0.446421	-0.89809	-0.876078	0.833111	0.00306833	0.00190592
HLA-E	0.216251	0.518362	0.659141	0.993504	0.0315179	0.00191232
METTL17	-0.027571	-0.312933	-0.29658	0.998082	0.00256701	0.00191502
LAMB1	0.0369939	-0.568048	-0.54406	0.998082	0.00239372	0.00191715
EFS	-0.000121384	-0.344101	-0.636638	0.99992	0.180367	0.00191734
ZCCHC12	-0.0755192	-0.433136	-1.4668	0.998082	0.481906	0.00192233
COTL1	0.357116	0.317567	0.711001	0.846123	0.292762	0.00192241
ATP1A1	0.0560038	0.324434	0.381391	0.998082	0.0178234	0.00192343
MT1H	0.118903	-2.56655	-3.57554	0.998082	0.0507212	0.00194031
PIK3IP1	0.175243	0.479314	0.657963	0.998082	0.0553186	0.00194031
PILRA	1.27781	0.0420586	1.27072	0.0410598	0.962094	0.00195107
SH2D4A	-0.119274	0.807766	0.686437	0.998082	0.000487862	0.00195277
CHURC1-FNTB	0.630717	1.13466	1.09835	0.760445	0.00294861	0.00196691
CASP3	-0.0126539	0.401732	0.312713	0.998082	0.00010674	0.00198025
ADAMTS12	0.0973857	-0.420714	-0.790659	0.998082	0.191343	0.00198025
FRK	-0.224445	0.524472	0.549064	0.94909	0.00676058	0.00198401
MAP1LC3B	0.0618165	0.410023	0.596513	0.998082	0.0705393	0.00198406
TELO2	-0.200972	-0.429142	-0.452132	0.916616	0.00757448	0.00198789
CPS1	-0.00614724	-0.353766	-0.88714	0.998082	0.358523	0.00198789
NEIL3	-0.107102	-0.447542	-0.631158	0.998082	0.0634335	0.00201922
ITGB3	0.631566	0.56921	1.32353	0.906444	0.335204	0.00202328
RBM14	-0.0496754	-0.332641	-0.361583	0.998082	0.0102303	0.00202535
ELAC1	0.484063	-0.224008	-0.589427	0.14278	0.39769	0.00203324
TTC3P1	-0.261054	-0.377368	-0.932468	0.998082	0.341273	0.00204416
EXTL2	0.0338006	-0.311027	-0.388061	0.998082	0.0306675	0.00204422
MAK16	-0.0474687	0.430359	0.579383	0.998082	0.0487971	0.00205195
OGFRL1	0.0676677	0.209154	0.585749	0.998082	0.428709	0.00205195
DUOX2	-0.278725	1.91144	1.86302	0.998082	0.00315708	0.00205715
SRSF7	0.134366	0.310284	0.301541	0.924096	0.00316965	0.00205715
RPTOR	-0.246256	-0.43193	-0.440646	0.74041	0.00558914	0.00205715
ITGA9	0.190332	-0.533001	-1.22466	0.998082	0.30762	0.00205715
HMGN2	-0.058274	-0.282436	-0.390352	0.998082	0.0546088	0.00208298
FOXRED2	-0.161896	-0.551654	-0.902101	0.998082	0.118573	0.00209213
RSF1	0.0106832	0.499217	0.477287	0.998082	0.0026256	0.00211519
ZDHHC15	-0.209711	-0.686598	-1.04509	0.998082	0.083941	0.00212186
CICP27	-0.441046	-0.461721	-0.61579	0.433763	0.0474302	0.00212542
C5orf15	0.105722	0.224152	0.24134	0.938711	0.00987617	0.0021301
VARS2	-0.172248	-0.391453	-0.507846	0.98854	0.0390315	0.0021301
NSUN5P2	-0.196137	-0.676817	-0.891298	0.998082	0.0418824	0.0021301
PIWIL1	-0.295246	-1.05477	-2.93659	0.998082	NA	0.00213472
FAM178A	-0.385224	-0.0866529	-0.425347	0.11463	0.688698	0.00214868
ZFHX2	-0.038389	-1.27747	-1.33198	0.998082	0.00824084	0.0021594
RAB9A	0.384846	0.933969	0.965078	0.959913	0.0065551	0.00216674
BBS5	-0.160732	-0.32646	-0.506261	0.994081	0.102104	0.00218486
FUT2	-0.160413	0.739076	0.745231	0.998082	0.00493909	0.00218768
THRA	-0.0935061	-0.126336	-0.392975	0.998082	0.483515	0.00219787
DGKQ	-0.219497	-0.433532	-0.640702	0.985768	0.0793637	0.00220613
POLR1B	0.0900964	0.604145	0.587374	0.998082	0.00335255	0.00221682
RTTN	0.111696	-0.455041	-0.538054	0.998082	0.0215176	0.00222281
UCP2	-0.149643	0.590491	0.733472	0.998082	0.0292367	0.00222625
BRI3BP	0.0122372	0.384529	0.366427	0.998082	0.00266747	0.00222902
WEE1	-0.0263346	-0.39462	-0.338163	0.998082	0.000728511	0.00223213
RSPH1	-0.169386	0.683131	0.753275	0.998082	0.0124762	0.00223213
ENTPD1	-0.0614833	-0.499146	-0.568901	0.998082	0.0156714	0.00223619
GYG2	-0.00651701	0.306411	0.467345	0.998082	0.0940127	0.00223702
TRIM38	-0.0374853	-0.548635	-0.420264	0.998082	0.000112826	0.00224656
PCDH7	0.094394	-0.361645	-0.88866	0.998082	0.352748	0.00226804
ACTN1	-0.0142048	0.0089914	0.341274	0.998082	0.966995	0.00230322
TRIM45	-0.0267416	-0.514397	-0.922381	0.998082	0.165757	0.0023052
CCNL2	-0.103358	-0.443357	-0.393942	0.998082	0.0011526	0.0023069
WNT9A	-0.349797	-0.799975	-1.5865	0.998082	0.189547	0.00231626
DNAH1	-0.0293139	-1.14608	-0.804994	0.998082	1.75808e-05	0.00232302
SLITRK3	-0.214507	-0.592748	-2.08941	0.998082	0.510951	0.00233254
FAHD2B	-0.0472983	-0.709482	-0.950874	0.998082	0.0495088	0.00233768
MSL3	-0.0996621	-0.355126	-0.349991	0.998082	0.00447729	0.00235389
JPH4	-0.358321	-0.290192	-1.82339	0.998082	0.760463	0.00237579
PYROXD2	-0.60324	-0.606415	-1.05326	0.704742	0.140908	0.00237704
STIM2	0.0121887	-0.109307	-0.340396	0.998082	0.489937	0.00237902
ACSS1	-0.187553	-0.383619	-0.62487	0.998082	0.123677	0.00239215
NSUN6	-0.102223	-0.651517	-0.507415	0.998082	0.00022273	0.0023958
NDRG4	-0.00143502	-0.579555	-1.08975	0.999289	0.197711	0.00240875
C3orf18	-0.111627	-0.876395	-0.927812	0.998082	0.00843648	0.00241214
RAI14	0.322954	0.0747487	0.555161	0.728898	0.804641	0.00241214
GOLGA2P5	-0.374651	-0.802456	-0.856755	0.934171	0.0102118	0.00241303
STK17B	0.230642	0.620144	0.556004	0.951595	0.00166445	0.00241714
PSME1	-0.0389809	0.143279	0.263498	0.998082	0.195438	0.00242426
EIF4H	0.122017	0.17008	0.209201	0.727974	0.0292367	0.00243268
HOXA5	0.170149	-0.487179	-1.21963	0.998082	0.365484	0.00243313
DBI	0.110844	0.302483	0.390955	0.998082	0.0397593	0.00244407
BAZ1A	0.0927713	0.315481	0.4511	0.998082	0.0710343	0.00245335
ARPC4	0.134252	0.158759	0.267281	0.86136	0.14392	0.00245877
ZNF697	0.195521	0.0389316	0.433959	0.937461	0.881188	0.0024776
SETD7	0.021988	0.374012	0.3858	0.998082	0.00723441	0.00248354
MAP2K5	0.0707994	-0.57308	-0.583626	0.998082	0.00690014	0.00248478
ARHGAP28	0.148181	-0.354474	-0.741287	0.998082	0.261962	0.00249134
SHB	0.137039	0.41911	0.532757	0.998082	0.0374517	0.00251319
CRMP1	0.13489	-0.426485	-0.819625	0.998082	0.213642	0.00253057
RAB38	-0.0321997	-0.303206	-0.639359	0.998082	0.264162	0.00253233
PDE1A	-0.333059	-0.139759	-0.880101	0.971808	0.766145	0.00253607
ZNF512	-0.00657581	-0.198966	-0.441838	0.998082	0.301341	0.0025394
PAAF1	0.0408739	-0.55614	-0.652022	0.998082	0.0231968	0.00254284
ARCN1	0.0350155	0.213502	0.279612	0.998082	0.0448812	0.00254455
EXOC6	0.0759675	0.29014	0.379801	0.998082	0.0467054	0.00254455
CD2AP	-0.0124475	0.445609	0.466606	0.998082	0.00820921	0.00255199
SUB1	0.156866	0.216346	0.300347	0.836576	0.0628072	0.00259536
MYD88	0.0941856	0.270685	0.392816	0.998082	0.0793862	0.00260864
ZNF839	-0.0589769	-0.459761	-0.587186	0.998082	0.0384916	0.00262715
CCDC74A	-0.100388	-0.161237	-0.94385	0.998082	0.732926	0.00263036
DPH3	0.141206	0.170224	0.33222	0.942907	0.234421	0.00263229
MYH3	-0.35126	-1.34173	-1.70496	0.998082	0.0362505	0.00265228
STX5	0.0748109	0.108989	0.384464	0.998082	0.569598	0.00265333
NEIL1	-0.234247	-0.525171	-0.925113	0.998082	0.168935	0.0026586
DDX17	-0.102116	-0.182385	-0.258199	0.965561	0.0689328	0.00266515
MXRA8	-0.0617194	-0.517079	-0.894575	0.998082	0.156842	0.00266515
TMTC2	0.0243734	-0.557709	-0.566355	0.998082	0.00644903	0.00266573
GXYLT2	0.399469	0.587806	1.34641	0.998082	0.324919	0.00267159
ATP1A2	0.127845	-0.658417	-2.26943	0.998082	0.480669	0.00268384
FGF18	0.261047	-1.17372	-1.29638	0.998082	0.0141303	0.00268677
LUC7L	-0.032022	-0.538518	-0.387301	0.998082	3.86425e-05	0.00268848
NRBP2	-0.259646	-0.39246	-0.566738	0.911461	0.0769515	0.00268848
SMARCC2	-0.265179	-0.161247	-0.415698	0.622853	0.389603	0.00268848
NUP98	0.0259056	0.121026	0.384848	0.998082	0.506131	0.00268848
RAMP2	-0.187274	-0.476661	-0.753264	0.998082	0.109771	0.00268893
MAZ	-0.00923859	-0.384193	-0.267066	0.998082	1.63657e-05	0.00270755
ZNF223	-0.150671	-0.371997	-0.499946	0.998082	0.0555259	0.00272046
NCK1	-0.117529	0.414023	0.456177	0.998082	0.0143358	0.00272185
DACT3	0.0809998	-0.38229	-0.58543	0.998082	0.100255	0.00273307
SETDB2	-0.0697281	-0.170465	-0.458686	0.998082	0.412605	0.0027337
SMAD1	0.280232	0.174259	0.425496	0.608004	0.372159	0.00273988
ZNRF2	0.0863094	0.548179	0.627126	0.998082	0.0185555	0.00275757
NRBF2	0.116492	0.26359	0.310116	0.981472	0.026077	0.00275757
KIAA0930	0.126164	0.341835	0.408656	0.998082	0.0267964	0.00276194
SHMT2	0.0878203	0.213173	0.450939	0.998082	0.277527	0.00276577
PLCG1	-0.202179	-0.497931	-0.485359	0.947996	0.00424916	0.00276616
CARD11	-0.0536816	0.390788	0.519709	0.998082	0.0507212	0.00276616
MBP	0.133074	0.426375	0.372778	0.984818	0.00116229	0.00277877
ARSI	-0.193724	-0.71489	-1.14549	0.998082	0.114437	0.00277877
ABCF1	-0.0154866	0.0775571	0.279465	0.998082	0.573174	0.00277877
GRK6	0.0645328	0.277405	0.383971	0.998082	0.0682685	0.00280018
BCHE	-0.186543	-0.767655	-1.07884	0.998082	0.0673957	0.00281952
IPO13	-0.0143838	-0.355366	-0.512661	0.998082	0.0810982	0.00285912
ING5	-0.399923	-0.410663	-0.502632	0.312646	0.0306191	0.00287387
ARL6IP5	0.0852446	0.257416	0.305617	0.998082	0.0254642	0.00287545
SPOCD1	-0.0651961	1.01549	1.12258	0.998082	0.0160241	0.00287548
CTD-2114J12.1	0.144787	0.647723	1.17512	0.998082	0.207528	0.0028896
BTBD11	-0.12951	-0.951254	-1.78779	0.998082	0.196507	0.0028917
SUGP2	-0.329355	-0.605241	-0.533771	0.679642	0.00132845	0.00289354
SLC35A5	0.0584942	-0.11673	-0.34168	0.998082	0.465451	0.00289354
ARHGAP26	-0.176883	0.873124	0.857831	0.998082	0.00481781	0.00289769
SLC17A9	-0.334414	-0.554154	-0.683431	0.887317	0.0328671	0.00292428
KCNS3	-0.350988	0.896102	0.868914	0.966163	0.00432074	0.00292748
TMEM175	-0.277137	-0.587829	-0.594022	0.90782	0.00743597	0.00292748
PARD6B	-0.0379292	-0.481216	-0.514567	0.998082	0.0123101	0.00292748
RIMS1	-0.535705	-0.410519	-1.39216	0.970735	0.536908	0.00293978
CHRM2	-0.341803	-0.733576	-1.18291	0.998082	0.126382	0.00294194
MOSPD2	0.137117	0.553655	0.541487	0.998082	0.00481631	0.00294403
ELL2	0.0508097	0.313615	0.466026	0.998082	0.0917079	0.00295061
ZNF843	0.266904	-1.08833	-2.45775	0.998082	0.227192	0.00298495
VPS52	-0.151278	-0.284605	-0.4544	0.993756	0.125626	0.00299663
CNIH1	0.117775	0.258003	0.237192	0.881334	0.00245899	0.0029977
GABRR1	-0.0467669	-1.54193	-2.11236	0.998082	0.0544659	0.00303071
FTO	-0.155152	-0.264026	-0.424846	0.981472	0.129972	0.00303234
UBE4A	-0.00295354	-0.138718	-0.205211	0.998082	0.0938646	0.00304071
KDM7A	0.00365049	0.477025	0.628101	0.998082	0.0503153	0.00304561
CDC42SE1	0.0646482	0.086653	0.425794	0.998082	0.701582	0.00304732
CRY1	0.150785	0.082775	0.538479	0.998082	0.782795	0.00306459
FLOT1	0.24225	0.182239	0.380151	0.649903	0.275925	0.00307746
PALM	0.0193029	-0.370144	-0.464996	0.998082	0.0397062	0.00308025
PRPF40A	0.0727334	0.396612	0.441807	0.998082	0.0160241	0.00308387
FAM229B	0.067958	-0.545131	-1.06675	0.998082	0.225673	0.00308393
NIPAL3	-0.0854197	-0.0483948	-0.374546	0.998082	0.81659	0.00309387
DGKH	-0.222932	0.295743	0.634531	0.993256	0.295409	0.00310147
PSRC1	0.0467999	-0.251956	-0.480727	0.998082	0.220405	0.00310174
NXT2	-0.0248417	0.386917	0.3814	0.998082	0.00622324	0.00310384
TRMU	-0.0245886	-0.314474	-0.317703	0.998082	0.00760808	0.00311963
DUSP15	-0.035337	-0.775148	-1.12001	0.998082	0.0798414	0.00312748
SRPK1	-0.0215921	0.352018	0.416987	0.998082	0.026098	0.00314989
KLHL18	0.093914	0.52766	0.515319	0.998082	0.00512442	0.0031535
COG4	-0.011507	0.00542106	-0.280809	0.998082	0.97618	0.00317323
PALD1	-0.0485663	-0.398135	-0.64592	0.998082	0.133902	0.00317714
AK7	0.0211391	0.783808	0.830589	0.998082	0.011667	0.00317933
FREM1	0.0286422	-1.02377	-1.10577	0.998082	0.0128266	0.00320631
COX15	0.00141862	-0.203372	-0.347207	0.998082	0.162766	0.00320954
USP21	-0.204733	-0.492187	-0.450136	0.93284	0.00269116	0.00322758
PSMB1	0.161574	0.201364	0.255153	0.666774	0.0420533	0.00323868
FAM91A1	0.0304385	0.216692	0.320146	0.998082	0.0941536	0.00324495
BICD2	0.120751	0.347357	0.329356	0.984818	0.00397304	0.0032587
PDGFD	-0.0785688	-0.53958	-0.781737	0.998082	0.083941	0.0032587
RABGEF1	-0.0979643	0.203486	0.294789	0.998082	0.0910883	0.00326201
ACTR1A	0.094241	0.110193	0.222173	0.951122	0.2646	0.00326256
TAB1	-0.0648714	-0.3129	-0.390514	0.998082	0.0399461	0.00326688
NFYC	-0.170791	-0.117887	-0.3304	0.848295	0.4468	0.00326688
FAM104B	0.0403254	-0.268649	-0.38362	0.998082	0.0854611	0.00326953
HM13	0.0488311	0.167893	0.271526	0.998082	0.135406	0.00327237
NT5DC2	0.0105354	-0.227186	-0.284331	0.998082	0.0388684	0.00328203
PLEKHA5	0.0846492	0.233766	0.24775	0.993504	0.0118858	0.0032915
CCNF	-0.15107	-0.302069	-0.357012	0.944874	0.0280418	0.00329267
TP53RK	0.0657211	0.351348	0.348034	0.998082	0.00679592	0.0032958
WBP2	0.0695572	0.29704	0.454572	0.998082	0.109672	0.0032958
TEP1	-0.323683	-0.487085	-0.584771	0.795618	0.0292185	0.00329891
PCBP1	0.025978	0.0679937	0.200497	0.998082	0.477291	0.00330525
BHLHB9	-0.0686592	-0.544806	-0.551895	0.998082	0.00820143	0.00331706
PANX1	0.0155807	0.0984358	0.353093	0.998082	0.587614	0.00332504
TRANK1	-0.162739	-0.548846	-0.745601	0.998082	0.0623244	0.00333992
IDO1	0.367755	0.968409	2.8372	0.998082	0.516418	0.00336604
CANX	0.0315042	0.239132	0.239438	0.998082	0.00672819	0.00337203
SLCO2A1	0.0319798	0.526379	0.622034	0.998082	0.02657	0.00337628
LAMC1	-0.0143326	0.159209	0.366966	0.998082	0.336266	0.00338079
PPAPDC1A	-0.298306	-0.688503	-1.65653	0.998082	0.324919	0.00339151
SFPQ	-0.11842	-0.370776	-0.319419	0.981962	0.00116229	0.00339714
USP53	0.0466532	0.325282	0.47691	0.998082	0.0925959	0.00341698
PHC2	0.104038	0.0415351	0.278638	0.981472	0.790821	0.00343213
SMAD3	0.0916711	0.0371303	0.447957	0.998082	0.89045	0.00343213
ATP8B4	0.202399	0.408868	1.13034	0.998082	0.492216	0.00343384
DUSP2	0.260229	-0.212479	1.05738	0.998082	0.723128	0.00343567
KRR1	-0.138075	0.332526	0.578841	0.998082	0.176995	0.00344457
AGPAT4	0.194085	-0.120878	0.729276	0.998082	0.76683	0.00348758
EIF3A	0.0684008	0.27413	0.271243	0.998082	0.0061656	0.00349361
PRKD3	-0.0275402	0.489294	0.544573	0.998082	0.0175258	0.0034957
TMBIM4	0.0935684	0.371652	0.350243	0.998082	0.00378189	0.00350057
COX4I1	0.158453	0.24881	0.300588	0.848295	0.0319983	0.00350057
CD40	1.47717	1.6588	2.26432	0.666774	0.0772036	0.00350057
WDR27	-0.252419	-0.610227	-0.55612	0.938711	0.00264801	0.00350218
RCOR2	0.137138	-0.353243	-0.541751	0.998082	0.111945	0.00350218
HCN1	0.168203	-2.78113	-2.65153	0.998082	0.00672775	0.00351048
CARF	-0.493657	-0.605423	-0.721963	0.575968	0.0299062	0.00353671
CLIP3	-0.0418684	-0.699868	-0.781654	0.998082	0.0180217	0.00354199
ZMYM4	0.077207	0.357065	0.324085	0.998082	0.0024595	0.0035531
DACH2	0.137259	-1.45227	-2.86679	0.998082	0.212199	0.00355336
TMEM52B	0.14214	0.263643	1.23736	0.998082	0.695962	0.00355336
SRD5A3	-0.124856	0.950938	0.904667	0.998082	0.00414294	0.00356823
OSBP2	-0.246332	-0.698957	-1.09459	0.998082	0.124908	0.00357382
CDR2	0.0466566	0.26457	0.449543	0.998082	0.169326	0.00357539
BRINP3	0.439154	-0.105386	-1.83866	0.998082	0.924248	0.00357539
MAGED2	0.0825121	-0.291146	-0.374716	0.998082	0.047566	0.00357602
EFCAB4A	-0.361525	-0.251345	-0.643005	0.781042	0.397452	0.00357602
SLC9A3R2	-0.0730868	-0.129241	-0.461683	0.998082	0.572099	0.00357602
KLF13	0.247127	0.281571	0.291932	0.262666	0.0103488	0.00357942
ATP8B3	0.0475529	1.05124	1.14992	0.998082	0.016206	0.00359042
YWHAE	0.114808	0.164847	0.200176	0.769079	0.034283	0.00359178
GUF1	-0.100167	-0.257212	-0.39642	0.998082	0.116662	0.00359178
LARP6	0.429085	0.53461	0.55432	0.402122	0.0115057	0.00359825
ATP5L	0.166438	0.21737	0.265481	0.680462	0.0358939	0.00359985
FUT8	-0.163595	0.662215	0.652537	0.998082	0.00609078	0.00360681
ZNF18	-0.0178934	-0.50754	-0.643515	0.998082	0.0467644	0.00360708
PELO	0.234253	0.186723	0.475983	0.903345	0.403701	0.00361419
GCC1	0.115101	0.240104	0.298684	0.981472	0.0442869	0.00364741
SVIL	-0.011827	0.1786	0.420005	0.998082	0.353755	0.00364741
TDRKH	0.106439	0.717416	0.538479	0.998082	0.000162211	0.00366127
ATAT1	-0.49223	-0.629454	-0.739704	0.612895	0.027334	0.00367316
MTPN	0.0526199	0.171251	0.198373	0.998082	0.0257544	0.00368532
ACBD4	-0.257636	-0.485158	-0.632099	0.955816	0.0556487	0.00369542
PDLIM1	0.0449843	0.398569	0.552012	0.998082	0.0719481	0.00369542
CREB3	0.132348	0.118466	0.288084	0.940758	0.383756	0.00369542
GNG3	-0.103856	-1.36186	-2.1983	0.998082	0.102186	0.0037047
NAP1L2	0.0658351	-0.962683	-2.32787	0.998082	0.290071	0.0037047
SSC5D	0.20081	-0.435345	-1.58381	0.998082	0.58086	0.0037047
PRCD	-1.21479	-0.589561	-2.33081	0.8153	0.59569	0.0037047
UHRF1BP1L	-0.141654	0.453763	0.446834	0.998082	0.00672819	0.0037093
AHCTF1	0.0866097	0.344307	0.411834	0.998082	0.0308275	0.0037093
DYNLL1	0.111476	-0.154503	-0.222819	0.885205	0.0882031	0.0037093
AGPAT3	-0.085809	0.333682	0.326453	0.998082	0.0060447	0.00371269
CLUHP3	-0.166882	0.0876467	0.584961	0.998082	0.7932	0.00373516
TCEANC2	0.0264702	-0.519419	-0.68192	0.998082	0.0540856	0.00373725
NPC1L1	-0.0810569	0.560483	0.446502	0.998082	0.000431248	0.00375032
CSNK1G2	0.108827	0.261533	0.333494	0.998082	0.0479351	0.00375542
MAF	-0.0662808	-0.447377	-0.912086	0.998082	0.269386	0.0037672
IL27RA	0.29287	0.313263	0.535723	0.839569	0.185056	0.00377714
SMAD2	0.0688386	0.41735	0.32197	0.998082	0.000264919	0.00378752
BNIP1	0.0578894	0.434991	0.553447	0.998082	0.0526817	0.00378917
RPF2	-0.0146801	0.365145	0.427777	0.998082	0.0279604	0.00379203
PEX6	0.0113051	-0.344781	-0.35906	0.998082	0.0115057	0.00379694
LRRC45	-0.15473	-0.417132	-0.578573	0.998082	0.0725314	0.00380156
AACS	0.047585	0.218907	0.275763	0.998082	0.0465263	0.00380754
TMEM8A	0.0928459	0.387499	0.349298	0.998082	0.0024503	0.00385282
SELM	0.481609	0.0895962	0.683075	0.583231	0.825241	0.00385282
KLHL36	-0.0901945	0.345457	0.302504	0.998082	0.00192268	0.00385313
WAC	0.0322096	0.242585	0.231177	0.998082	0.00479379	0.00385688
HYPK	0.147823	-0.430351	-1.54267	0.998082	0.573852	0.00386115
MTMR2	0.0852929	0.190939	0.311084	0.998082	0.14906	0.00387338
TRAF5	-0.402915	-0.433399	-0.734709	0.8153	0.16617	0.00387338
RP11-644F5.10	-0.406823	-1.75779	-1.48395	0.998082	0.00128668	0.00387506
ADAL	-0.245281	-0.271286	-0.63058	0.967357	0.349668	0.00387506
COLGALT2	0.216368	-0.307424	-1.1711	0.998082	0.598803	0.00389119
DLAT	0.00825449	0.340911	0.319535	0.998082	0.00402562	0.00389507
TP53INP2	-0.0310751	0.980765	1.05439	0.998082	0.0144983	0.00389605
PMM2	0.0393075	0.145963	0.319582	0.998082	0.323248	0.00390002
BTN3A3	-0.285112	-0.445711	-0.875019	0.996604	0.240468	0.00391992
SIPA1L2	-0.12288	0.219195	0.531104	0.998082	0.375598	0.00392173
C16orf59	-0.198405	-0.151231	-0.724648	0.998082	0.69739	0.00394688
IGFBP7	0.385087	0.380687	0.696003	0.8153	0.210877	0.00395695
MTA1	-0.197387	-0.338033	-0.420408	0.924096	0.0415791	0.0039577
SFT2D1	0.180209	0.288019	0.368882	0.90782	0.0510473	0.00396289
FSIP2	-0.509294	-0.3693	-0.608341	0.273547	0.149981	0.00396289
RAB10	0.0435254	0.197151	0.302454	0.998082	0.118474	0.00396309
RAPGEF1	0.0736688	0.31365	0.470905	0.998082	0.107348	0.00396672
BIRC6	-0.0120025	-0.366643	-0.389455	0.998082	0.0133076	0.00397368
FAM218A	-0.255462	-0.696314	-1.57216	0.998082	0.285801	0.00397621
LRRC37A4P	-0.0325119	-0.0985499	-0.606637	0.998082	0.767675	0.00399381
TXN	0.20191	0.222934	0.325865	0.704742	0.0966129	0.0039965
KIF3B	0.0145301	0.381353	0.307225	0.998082	0.000594844	0.00401104
PPT2	-0.199789	-0.515914	-0.423731	0.916616	0.000808187	0.00402014
TMTC4	-0.00105417	-0.204396	-0.28362	0.998329	0.0827017	0.00403137
[truncated: 2,196 more rows]
